# Supplementary material for: Curved π-conjugated corannulene dimer diradicaloids
Source: Chem Sci. 2018 May 16;9(22):5100–5. doi: 10.1039/c8sc01388h (PMC5994875; doi:10.1039/c8sc01388h)
Supplement: Supplementary file 2 [file SC-009-C8SC01388H-s002.cif]

# Electronic Supplementary Material (ESI) for Chemical Science.
# This journal is © The Royal Society of Chemistry 2018

####################################################################### 
# 
# This file contains crystal structure data downloaded from the 
# Cambridge Structural Database (CSD) hosted by the Cambridge 
# Crystallographic Data Centre (CCDC).
# 
# Full information about CCDC data access policies and citation 
# guidelines are available at http://www.ccdc.cam.ac.uk/access/V1 
# 
# Audit and citation data items may have been added by the CCDC. 
# Please retain this information to preserve the provenance of 
# this file and to allow appropriate attribution of the data. 
# 
#######################################################################

data_g347
_database_code_depnum_ccdc_archive 'CCDC 1570628'
_audit_update_record             
;
2018-01-25 deposited with the CCDC.
2018-05-14 downloaded from the CCDC.
;

# start Validation Reply Form
_vrf_PLAT029_g347                
;
PROBLEM: _diffrn_measured_fraction_theta_full value Low .      0.891 Why?  
RESPONSE: This is due to poor quality of the crystal and structure not contain any strong diffracting atoms. Intrinsically exhibit weak reflections at higher theta value.
;
_vrf_PLAT934_g347                
;
PROBLEM: Number of (Iobs-Icalc)/SigmaW > 10 Outliers ....         25 Check 
RESPONSE: RESPONSE: Lots of strong, good, high angle data.
The XL .lst file just has a smooth curve to a few outliers:
 Most Disagreeable Reflections (* if suppressed or used for Rfree).
 Error/esd is calculated as sqrt(wD^2/<wD^2>) where w is given by the weight
 formula, D = Fo^2-Fc^2 and <> refers to the average over all reflections.

     h   k   l          Fo^2          Fc^2    Error/esd  Fc/Fc(max)  Resolution(A)

    -3   0  11       4114.99          0.00      13.83       0.000       1.01
    -4   3  12       3002.43          0.24      13.01       0.002       0.95
    -6   0  11       2770.40          7.03      12.71       0.012       0.91
    -4   5  13       2353.47          5.04      12.22       0.011       0.88
    -2  -3  11       2162.29          0.11      11.94       0.002       0.91
    -3  -3  11       1996.68          8.51      11.62       0.014       0.90
    -7  -1   8       2450.86        108.70      11.42       0.049       1.03
    -2   4  14       1588.73          0.01      10.89       0.001       0.88
    -2  -5  10       1598.15          2.24      10.88       0.007       0.88
    -3  -2  12       1568.08          0.68      10.84       0.004       0.87
    -2  -2  12       1509.74          0.40      10.70       0.003       0.88
    -2  -3  10       1703.62         45.34      10.63       0.032       0.99
    -2  -6   7       1563.60         23.25      10.24       0.023       1.03
    -2  -2  11       1339.65         13.83      10.08       0.017       0.96
    -4  -3  11       1372.86         40.51       9.91       0.030       0.89
    -5  -5   8       1172.25          0.40       9.78       0.003       0.97
    -1  -2  12       1375.55         71.38       9.51       0.040       0.89
    -3  -3  10       1067.68          5.13       9.40       0.011       0.98
    -2  -1  12       1032.22          4.43       9.28       0.010       0.92
    -4  -4   9       1010.23          6.79       9.17       0.012       0.98
    -1  -1  12        964.01          0.49       9.05       0.003       0.93
    -4   3  11        844.18          0.52       8.45       0.003       1.02
    -1  -2  10        786.73          2.47       8.27       0.007       1.05
    -3  -1  12        701.02          4.47       7.97       0.010       0.91
    -2   0  13        714.93         15.52       7.77       0.019       0.88
    -3  -2  11        612.60          0.03       7.60       0.001       0.94
    -4  -3  10        569.52          3.51       7.29       0.009       0.96
    -1   0  13        547.98          0.02       7.08       0.001       0.89
     0  -3   8        551.57          1.86       7.01       0.006       1.17
     1  -1  12        509.83          0.97       6.71       0.005       0.92
     0   0  12        494.12          1.36       6.68       0.005       0.96
    -1   0  12        507.59         16.48       6.51       0.019       0.96
    -4  -2  11        414.69          2.52       6.36       0.007       0.92
    -1   4  14        407.50          0.82       6.28       0.004       0.89
    -1   1  13        465.85         61.32       5.27       0.037       0.92
    -5  -2  11        275.56          4.27       5.20       0.010       0.90
    -4  -1  12        416.93         78.28       4.61       0.042       0.89
    -2  -2  10        255.36         24.74       4.21       0.023       1.04
     2   0  11        266.58         23.13       3.75       0.023       1.02
     0   1  13        168.30          0.29       3.66       0.003       0.92
    -3  -3   9        152.59         15.61       3.23       0.019       1.06
     0   0  13        132.39          0.13       3.08       0.002       0.89
    -1   3  14        212.73         25.31       3.01       0.024       0.88
    -2   1  13        295.24         99.62       2.94       0.047       0.91
     1  -3   7        330.31        130.93       2.64       0.054       1.27
   -10  -2   7        138.68         31.22       2.52       0.026       0.88
    -2   0  12        248.06         67.75       2.48       0.039       0.95
     0   2  13        116.69         18.96       2.25       0.020       0.94
    -4  -6   2         77.19        213.82       2.13       0.069       1.48
    -5  -9   3        -11.67         52.53       1.95       0.034       1.01

Sorry, structures don't get much nicer than this one.
;
# end Validation Reply Form
_audit_creation_method           SHELXL-2014/7
_chemical_name_systematic        ?
_chemical_name_common            ?
_chemical_melting_point          ?
_chemical_formula_moiety         'C40 H27 Cl O'
_chemical_formula_sum            'C40 H27 Cl O'
_chemical_formula_weight         559.06

loop_
_atom_type_symbol
_atom_type_description
_atom_type_scat_dispersion_real
_atom_type_scat_dispersion_imag
_atom_type_scat_source
C C 0.0181 0.0091 'International Tables Vol C Tables 4.2.6.8 and 6.1.1.4'
H H 0.0000 0.0000 'International Tables Vol C Tables 4.2.6.8 and 6.1.1.4'
O O 0.0492 0.0322 'International Tables Vol C Tables 4.2.6.8 and 6.1.1.4'
Cl Cl 0.3639 0.7018 'International Tables Vol C Tables 4.2.6.8 and 6.1.1.4'

_space_group_crystal_system      triclinic
_space_group_IT_number           2
_space_group_name_H-M_alt        'P -1'
_space_group_name_Hall           '-P 1'

_shelx_space_group_comment       
;
The symmetry employed for this shelxl refinement is uniquely defined
by the following loop, which should always be used as a source of
symmetry information in preference to the above space-group names.
They are only intended as comments.
;

loop_
_space_group_symop_operation_xyz
'x, y, z'
'-x, -y, -z'

_cell_length_a                   10.7657(7)
_cell_length_b                   11.9402(7)
_cell_length_c                   12.6973(7)
_cell_angle_alpha                65.614(3)
_cell_angle_beta                 84.355(3)
_cell_angle_gamma                71.603(4)
_cell_volume                     1409.62(15)
_cell_formula_units_Z            2
_cell_measurement_temperature    100(2)
_cell_measurement_reflns_used    1575
_cell_measurement_theta_min      4.266
_cell_measurement_theta_max      62.359

_exptl_crystal_description       'prism frag'
_exptl_crystal_colour            black
_exptl_crystal_density_meas      ?
_exptl_crystal_density_method    ?
_exptl_crystal_density_diffrn    1.317
_exptl_crystal_F_000             584
_exptl_transmission_factor_min   ?
_exptl_transmission_factor_max   ?
_exptl_crystal_size_max          0.255
_exptl_crystal_size_mid          0.145
_exptl_crystal_size_min          0.122
_exptl_absorpt_coefficient_mu    1.441
_shelx_estimated_absorpt_T_min   0.710
_shelx_estimated_absorpt_T_max   0.844
_exptl_absorpt_correction_type   multi-scan
_exptl_absorpt_correction_T_min  0.710
_exptl_absorpt_correction_T_max  0.844
_exptl_absorpt_process_details   Sadabs
_diffrn_ambient_temperature      100(2)
_diffrn_radiation_wavelength     1.54178
_diffrn_radiation_type           CuK\a
_diffrn_source                   ?
_diffrn_measurement_device_type  'Bruker AXS D8 Venture '
_diffrn_measurement_method       'profile data from \q/2\q scans'
_diffrn_detector_area_resol_mean ?
_diffrn_reflns_number            11807
_diffrn_reflns_av_unetI/netI     0.0412
_diffrn_reflns_av_R_equivalents  0.0383
_diffrn_reflns_limit_h_min       -12
_diffrn_reflns_limit_h_max       12
_diffrn_reflns_limit_k_min       -13
_diffrn_reflns_limit_k_max       13
_diffrn_reflns_limit_l_min       -14
_diffrn_reflns_limit_l_max       13
_diffrn_reflns_theta_min         4.266
_diffrn_reflns_theta_max         62.359
_diffrn_reflns_theta_full        62.359
_diffrn_measured_fraction_theta_max 0.891
_diffrn_measured_fraction_theta_full 0.891
_diffrn_reflns_Laue_measured_fraction_max 0.891
_diffrn_reflns_Laue_measured_fraction_full 0.891
_diffrn_reflns_point_group_measured_fraction_max 0.891
_diffrn_reflns_point_group_measured_fraction_full 0.891
_reflns_number_total             3995
_reflns_number_gt                2858
_reflns_threshold_expression     'I > 2\s(I)'
_reflns_Friedel_coverage         0.000
_reflns_Friedel_fraction_max     .
_reflns_Friedel_fraction_full    .

_reflns_special_details          
;
 Reflections were merged by SHELXL according to the crystal
 class for the calculation of statistics and refinement.
 
 _reflns_Friedel_fraction is defined as the number of unique
 Friedel pairs measured divided by the number that would be
 possible theoretically, ignoring centric projections and
 systematic absences.
;

_computing_data_collection       'APEX3 v2016.1.0'
_computing_cell_refinement       
'SHELXTL, Acta Cryst., Sect. A 2008, 64, 112-122.'
_computing_data_reduction        'Saint, APEX v2014.11.0.'
_computing_structure_solution    'SHELXT, Acta Cryst., Sect. A 2015, A71, 3-8.'
_computing_structure_refinement  'SHELXL-2014/6 (Sheldrick, 2014)'
_computing_molecular_graphics    Ortep3
_computing_publication_material  'APEX3 v2016.1.0'
_refine_special_details          ?
_refine_ls_structure_factor_coef Fsqd
_refine_ls_matrix_type           full
_refine_ls_weighting_scheme      calc
_refine_ls_weighting_details     
'w=1/[\s^2^(Fo^2^)+12.8190P] where P=(Fo^2^+2Fc^2^)/3'
_atom_sites_solution_primary     ?
_atom_sites_solution_secondary   ?
_atom_sites_solution_hydrogens   geom
_refine_ls_hydrogen_treatment    constr
_refine_ls_extinction_method     none
_refine_ls_extinction_coef       .
_refine_ls_number_reflns         3995
_refine_ls_number_parameters     383
_refine_ls_number_restraints     0
_refine_ls_R_factor_all          0.1307
_refine_ls_R_factor_gt           0.1049
_refine_ls_wR_factor_ref         0.3667
_refine_ls_wR_factor_gt          0.3586
_refine_ls_goodness_of_fit_ref   1.435
_refine_ls_restrained_S_all      1.435
_refine_ls_shift/su_max          0.000
_refine_ls_shift/su_mean         0.000

loop_
_atom_site_label
_atom_site_type_symbol
_atom_site_fract_x
_atom_site_fract_y
_atom_site_fract_z
_atom_site_U_iso_or_equiv
_atom_site_adp_type
_atom_site_occupancy
_atom_site_site_symmetry_order
_atom_site_calc_flag
_atom_site_refinement_flags_posn
_atom_site_refinement_flags_adp
_atom_site_refinement_flags_occupancy
_atom_site_disorder_assembly
_atom_site_disorder_group
O1 O 0.9259(6) 0.7648(6) 1.1375(6) 0.0472(17) Uani 1 1 d . . . . .
C1 C 1.0259(9) 0.5529(8) 1.0706(8) 0.037(2) Uani 1 1 d . . . . .
H1 H 1.0445 0.5876 1.1203 0.045 Uiso 1 1 calc R U . . .
C2 C 0.9360(8) 0.6330(8) 0.9823(8) 0.034(2) Uani 1 1 d . . . . .
C3 C 0.8676(9) 0.7701(8) 0.9568(9) 0.037(2) Uani 1 1 d . . . . .
C4 C 0.8645(9) 0.8335(9) 1.0299(9) 0.039(2) Uani 1 1 d . . . . .
C5 C 0.7835(9) 0.9653(9) 1.0028(10) 0.045(3) Uani 1 1 d . . . . .
C6 C 0.7281(10) 1.0287(9) 1.0795(10) 0.051(3) Uani 1 1 d . . . . .
H6 H 0.7677 0.9955 1.1543 0.061 Uiso 1 1 calc R U . . .
C7 C 0.6193(11) 1.1360(10) 1.0470(11) 0.057(3) Uani 1 1 d . . . . .
H7 H 0.5861 1.1740 1.1007 0.069 Uiso 1 1 calc R U . . .
C8 C 0.5539(10) 1.1930(9) 0.9354(11) 0.051(3) Uani 1 1 d . . . . .
C9 C 0.4211(11) 1.2748(10) 0.8975(12) 0.062(3) Uani 1 1 d . . . . .
H9 H 0.3738 1.3234 0.9399 0.074 Uiso 1 1 calc R U . . .
C10 C 0.3614(11) 1.2844(10) 0.8020(12) 0.060(3) Uani 1 1 d . . . . .
H10 H 0.2742 1.3397 0.7806 0.072 Uiso 1 1 calc R U . . .
C11 C 0.4263(11) 1.2133(9) 0.7328(10) 0.055(3) Uani 1 1 d . . . . .
C12 C 0.3727(11) 1.1728(10) 0.6599(11) 0.063(3) Uani 1 1 d . . . . .
H12 H 0.2865 1.2200 0.6274 0.075 Uiso 1 1 calc R U . . .
C13 C 0.4415(11) 1.0681(10) 0.6357(10) 0.060(3) Uani 1 1 d . . . . .
H13 H 0.4018 1.0460 0.5866 0.072 Uiso 1 1 calc R U . . .
C14 C 0.5733(10) 0.9904(9) 0.6831(9) 0.048(3) Uani 1 1 d . . . . .
C15 C 0.6433(10) 0.8592(9) 0.7017(9) 0.046(2) Uani 1 1 d . . . . .
H15 H 0.6184 0.8217 0.6574 0.055 Uiso 1 1 calc R U . . .
C16 C 0.7483(9) 0.7845(8) 0.7842(8) 0.038(2) Uani 1 1 d . . . . .
C17 C 0.8141(9) 0.6498(8) 0.8137(9) 0.039(2) Uani 1 1 d . . . . .
C18 C 0.9054(8) 0.5795(8) 0.9055(8) 0.034(2) Uani 1 1 d . . . . .
C19 C 0.7905(9) 0.8412(8) 0.8497(9) 0.038(2) Uani 1 1 d . . . . .
C20 C 0.7352(9) 0.9715(9) 0.8162(9) 0.040(2) Uani 1 1 d . . . . .
C21 C 0.7312(9) 1.0323(9) 0.8911(9) 0.043(2) Uani 1 1 d . . . . .
C22 C 0.6200(10) 1.1429(9) 0.8585(10) 0.047(3) Uani 1 1 d . . . . .
C23 C 0.5580(10) 1.1519(9) 0.7603(10) 0.048(3) Uani 1 1 d . . . . .
C24 C 0.6290(9) 1.0453(9) 0.7340(9) 0.043(2) Uani 1 1 d . . . . .
C25 C 0.7835(9) 0.5881(8) 0.7419(8) 0.037(2) Uani 1 1 d . . . . .
C26 C 0.6884(10) 0.5235(9) 0.7775(9) 0.044(2) Uani 1 1 d . . . . .
C27 C 0.6611(10) 0.4689(10) 0.7067(9) 0.045(2) Uani 1 1 d . . . . .
H27 H 0.5961 0.4257 0.7294 0.054 Uiso 1 1 calc R U . . .
C28 C 0.7240(10) 0.4754(10) 0.6066(10) 0.048(3) Uani 1 1 d . . . . .
C29 C 0.8189(11) 0.5380(10) 0.5746(9) 0.050(3) Uani 1 1 d . . . . .
H29 H 0.8641 0.5424 0.5056 0.060 Uiso 1 1 calc R U . . .
C30 C 0.8502(10) 0.5951(10) 0.6410(10) 0.049(3) Uani 1 1 d . . . . .
C31 C 0.6172(12) 0.5129(12) 0.8863(10) 0.063(3) Uani 1 1 d . . . . .
H31A H 0.6794 0.4621 0.9528 0.094 Uiso 1 1 calc R U . . .
H31B H 0.5508 0.4701 0.8933 0.094 Uiso 1 1 calc R U . . .
H31C H 0.5746 0.5993 0.8845 0.094 Uiso 1 1 calc R U . . .
C32 C 0.6946(12) 0.4137(13) 0.5323(11) 0.069(4) Uani 1 1 d . . . . .
H32A H 0.7683 0.3373 0.5392 0.104 Uiso 1 1 calc R U . . .
H32B H 0.6814 0.4759 0.4513 0.104 Uiso 1 1 calc R U . . .
H32C H 0.6151 0.3882 0.5585 0.104 Uiso 1 1 calc R U . . .
C33 C 0.9555(13) 0.6599(13) 0.6044(12) 0.078(4) Uani 1 1 d . . . . .
H33A H 0.9856 0.6623 0.5283 0.116 Uiso 1 1 calc R U . . .
H33B H 1.0292 0.6115 0.6610 0.116 Uiso 1 1 calc R U . . .
H33C H 0.9205 0.7482 0.5999 0.116 Uiso 1 1 calc R U . . .
C34 C 1.0339(12) 0.8031(12) 1.1528(13) 0.075(4) Uani 1 1 d . . . . .
H34A H 1.1003 0.7917 1.0964 0.113 Uiso 1 1 calc R U . . .
H34B H 1.0723 0.7498 1.2313 0.113 Uiso 1 1 calc R U . . .
H34C H 1.0031 0.8940 1.1412 0.113 Uiso 1 1 calc R U . . .
Cl1S Cl 0.9805(9) -0.0502(6) 0.3640(6) 0.200(4) Uani 1 1 d . . . . .
C1S C 0.8621(18) 0.0960(17) 0.3368(17) 0.097(5) Uani 1 1 d . . . . .
C2S C 0.774(2) 0.104(2) 0.4192(17) 0.129(8) Uani 1 1 d . . . . .
H2S H 0.7764 0.0309 0.4895 0.154 Uiso 1 1 calc R U . . .
C3S C 0.681(2) 0.219(3) 0.398(2) 0.133(9) Uani 1 1 d . . . . .
H3S H 0.6163 0.2265 0.4539 0.160 Uiso 1 1 calc R U . . .
C4S C 0.6794(18) 0.327(3) 0.296(2) 0.123(8) Uani 1 1 d . . . . .
H4S H 0.6154 0.4077 0.2811 0.148 Uiso 1 1 calc R U . . .
C5S C 0.7707(19) 0.313(2) 0.2181(17) 0.117(6) Uani 1 1 d . . . . .
H5S H 0.7717 0.3854 0.1488 0.141 Uiso 1 1 calc R U . . .
C6S C 0.8631(15) 0.1950(19) 0.2368(14) 0.089(5) Uani 1 1 d . . . . .
H6S H 0.9253 0.1849 0.1803 0.107 Uiso 1 1 calc R U . . .

loop_
_atom_site_aniso_label
_atom_site_aniso_U_11
_atom_site_aniso_U_22
_atom_site_aniso_U_33
_atom_site_aniso_U_23
_atom_site_aniso_U_13
_atom_site_aniso_U_12
O1 0.050(4) 0.042(4) 0.053(5) -0.022(3) -0.004(3) -0.013(3)
C1 0.040(5) 0.034(5) 0.042(6) -0.018(5) 0.002(5) -0.012(4)
C2 0.030(5) 0.033(5) 0.041(6) -0.016(4) 0.007(4) -0.011(4)
C3 0.035(5) 0.035(5) 0.046(6) -0.018(5) 0.008(4) -0.014(4)
C4 0.036(5) 0.036(5) 0.043(7) -0.013(5) 0.003(5) -0.015(4)
C5 0.041(5) 0.036(5) 0.064(8) -0.023(5) 0.008(5) -0.017(4)
C6 0.056(6) 0.042(6) 0.060(8) -0.027(6) 0.008(6) -0.015(5)
C7 0.066(7) 0.039(6) 0.073(9) -0.029(6) 0.013(6) -0.017(5)
C8 0.049(6) 0.034(5) 0.070(9) -0.021(6) 0.018(6) -0.017(5)
C9 0.049(7) 0.041(6) 0.093(10) -0.029(6) 0.017(7) -0.012(5)
C10 0.043(6) 0.036(6) 0.086(10) -0.015(6) 0.011(6) -0.008(5)
C11 0.053(7) 0.033(5) 0.061(8) -0.006(5) 0.003(6) -0.009(5)
C12 0.051(7) 0.046(6) 0.068(9) -0.008(6) -0.009(6) -0.002(5)
C13 0.061(7) 0.047(6) 0.057(8) -0.010(6) -0.013(6) -0.007(5)
C14 0.052(6) 0.037(5) 0.042(7) -0.006(5) 0.002(5) -0.010(5)
C15 0.052(6) 0.041(5) 0.036(6) -0.010(5) 0.000(5) -0.011(5)
C16 0.042(5) 0.034(5) 0.030(6) -0.007(4) 0.007(4) -0.012(4)
C17 0.039(5) 0.033(5) 0.047(7) -0.019(5) 0.001(5) -0.008(4)
C18 0.035(5) 0.031(5) 0.034(6) -0.011(4) 0.005(4) -0.011(4)
C19 0.034(5) 0.034(5) 0.046(7) -0.016(5) 0.006(4) -0.011(4)
C20 0.040(5) 0.033(5) 0.045(7) -0.012(5) 0.012(5) -0.017(4)
C21 0.042(5) 0.031(5) 0.055(7) -0.014(5) 0.007(5) -0.016(4)
C22 0.041(5) 0.031(5) 0.063(8) -0.013(5) 0.011(5) -0.015(4)
C23 0.045(6) 0.030(5) 0.058(8) -0.009(5) 0.005(5) -0.011(4)
C24 0.045(6) 0.029(5) 0.038(6) -0.001(4) 0.007(5) -0.008(4)
C25 0.043(5) 0.031(5) 0.029(6) -0.008(4) 0.002(5) -0.006(4)
C26 0.045(6) 0.044(5) 0.042(7) -0.017(5) 0.002(5) -0.012(5)
C27 0.045(6) 0.050(6) 0.043(7) -0.018(5) 0.006(5) -0.020(5)
C28 0.049(6) 0.047(6) 0.050(7) -0.023(5) -0.003(5) -0.010(5)
C29 0.062(7) 0.051(6) 0.032(6) -0.017(5) 0.009(5) -0.010(5)
C30 0.046(6) 0.045(6) 0.056(8) -0.022(6) 0.006(5) -0.013(5)
C31 0.073(8) 0.084(9) 0.052(8) -0.035(7) 0.023(6) -0.046(7)
C32 0.074(8) 0.085(9) 0.068(9) -0.047(8) 0.002(7) -0.026(7)
C33 0.092(10) 0.096(10) 0.077(10) -0.054(9) 0.047(8) -0.056(8)
C34 0.068(8) 0.065(8) 0.101(11) -0.034(8) -0.024(8) -0.022(6)
Cl1S 0.290(10) 0.104(4) 0.163(6) -0.047(4) 0.044(6) -0.023(5)
C1S 0.121(14) 0.108(13) 0.099(14) -0.063(12) 0.031(11) -0.060(11)
C2S 0.21(2) 0.139(18) 0.109(15) -0.088(15) 0.085(16) -0.121(18)
C3S 0.16(2) 0.20(3) 0.14(2) -0.13(2) 0.082(17) -0.12(2)
C4S 0.073(11) 0.19(2) 0.141(19) -0.114(19) -0.011(13) -0.008(13)
C5S 0.095(13) 0.146(17) 0.087(14) -0.038(13) -0.017(11) -0.011(13)
C6S 0.076(10) 0.138(15) 0.059(11) -0.035(11) 0.026(8) -0.054(10)

_geom_special_details            
;
 All esds (except the esd in the dihedral angle between two l.s. planes)
 are estimated using the full covariance matrix.  The cell esds are taken
 into account individually in the estimation of esds in distances, angles
 and torsion angles; correlations between esds in cell parameters are only
 used when they are defined by crystal symmetry.  An approximate (isotropic)
 treatment of cell esds is used for estimating esds involving l.s. planes.
;

loop_
_geom_bond_atom_site_label_1
_geom_bond_atom_site_label_2
_geom_bond_distance
_geom_bond_site_symmetry_2
_geom_bond_publ_flag
O1 C4 1.373(11) . ?
O1 C34 1.433(12) . ?
C1 C2 1.361(12) . ?
C1 C18 1.431(12) 2_767 ?
C1 H1 0.9500 . ?
C2 C3 1.474(12) . ?
C2 C18 1.476(12) . ?
C3 C4 1.413(13) . ?
C3 C19 1.442(13) . ?
C4 C5 1.450(13) . ?
C5 C21 1.380(14) . ?
C5 C6 1.445(14) . ?
C6 C7 1.376(14) . ?
C6 H6 0.9500 . ?
C7 C8 1.438(16) . ?
C7 H7 0.9500 . ?
C8 C22 1.376(15) . ?
C8 C9 1.447(15) . ?
C9 C10 1.374(17) . ?
C9 H9 0.9500 . ?
C10 C11 1.450(16) . ?
C10 H10 0.9500 . ?
C11 C23 1.379(14) . ?
C11 C12 1.440(16) . ?
C12 C13 1.376(16) . ?
C12 H12 0.9500 . ?
C13 C14 1.453(14) . ?
C13 H13 0.9500 . ?
C14 C24 1.372(14) . ?
C14 C15 1.436(13) . ?
C15 C16 1.413(13) . ?
C15 H15 0.9500 . ?
C16 C17 1.437(12) . ?
C16 C19 1.446(13) . ?
C17 C18 1.388(13) . ?
C17 C25 1.501(13) . ?
C18 C1 1.431(12) 2_767 ?
C19 C20 1.369(12) . ?
C20 C21 1.405(14) . ?
C20 C24 1.419(13) . ?
C21 C22 1.414(13) . ?
C22 C23 1.421(15) . ?
C23 C24 1.415(14) . ?
C25 C30 1.390(14) . ?
C25 C26 1.402(13) . ?
C26 C27 1.407(13) . ?
C26 C31 1.490(15) . ?
C27 C28 1.364(14) . ?
C27 H27 0.9500 . ?
C28 C29 1.385(15) . ?
C28 C32 1.521(14) . ?
C29 C30 1.402(14) . ?
C29 H29 0.9500 . ?
C30 C33 1.501(15) . ?
C31 H31A 0.9800 . ?
C31 H31B 0.9800 . ?
C31 H31C 0.9800 . ?
C32 H32A 0.9800 . ?
C32 H32B 0.9800 . ?
C32 H32C 0.9800 . ?
C33 H33A 0.9800 . ?
C33 H33B 0.9800 . ?
C33 H33C 0.9800 . ?
C34 H34A 0.9800 . ?
C34 H34B 0.9800 . ?
C34 H34C 0.9800 . ?
Cl1S C1S 1.726(18) . ?
C1S C6S 1.33(2) . ?
C1S C2S 1.36(2) . ?
C2S C3S 1.36(3) . ?
C2S H2S 0.9500 . ?
C3S C4S 1.40(3) . ?
C3S H3S 0.9500 . ?
C4S C5S 1.34(2) . ?
C4S H4S 0.9500 . ?
C5S C6S 1.38(2) . ?
C5S H5S 0.9500 . ?
C6S H6S 0.9500 . ?

loop_
_geom_angle_atom_site_label_1
_geom_angle_atom_site_label_2
_geom_angle_atom_site_label_3
_geom_angle
_geom_angle_site_symmetry_1
_geom_angle_site_symmetry_3
_geom_angle_publ_flag
C4 O1 C34 114.4(8) . . ?
C2 C1 C18 125.2(8) . 2_767 ?
C2 C1 H1 117.4 . . ?
C18 C1 H1 117.4 2_767 . ?
C1 C2 C3 124.8(8) . . ?
C1 C2 C18 117.8(8) . . ?
C3 C2 C18 117.4(8) . . ?
C4 C3 C19 118.4(8) . . ?
C4 C3 C2 126.2(9) . . ?
C19 C3 C2 115.3(8) . . ?
O1 C4 C3 119.7(8) . . ?
O1 C4 C5 117.5(9) . . ?
C3 C4 C5 122.3(9) . . ?
C21 C5 C6 114.2(9) . . ?
C21 C5 C4 114.9(9) . . ?
C6 C5 C4 129.6(10) . . ?
C7 C6 C5 121.7(11) . . ?
C7 C6 H6 119.2 . . ?
C5 C6 H6 119.2 . . ?
C6 C7 C8 122.8(10) . . ?
C6 C7 H7 118.6 . . ?
C8 C7 H7 118.6 . . ?
C22 C8 C7 114.0(10) . . ?
C22 C8 C9 114.1(11) . . ?
C7 C8 C9 130.7(11) . . ?
C10 C9 C8 122.0(11) . . ?
C10 C9 H9 119.0 . . ?
C8 C9 H9 119.0 . . ?
C9 C10 C11 122.6(10) . . ?
C9 C10 H10 118.7 . . ?
C11 C10 H10 118.7 . . ?
C23 C11 C12 114.0(10) . . ?
C23 C11 C10 113.9(11) . . ?
C12 C11 C10 130.5(11) . . ?
C13 C12 C11 122.5(10) . . ?
C13 C12 H12 118.8 . . ?
C11 C12 H12 118.8 . . ?
C12 C13 C14 122.0(11) . . ?
C12 C13 H13 119.0 . . ?
C14 C13 H13 119.0 . . ?
C24 C14 C15 115.8(9) . . ?
C24 C14 C13 113.3(9) . . ?
C15 C14 C13 130.0(10) . . ?
C16 C15 C14 121.6(9) . . ?
C16 C15 H15 119.2 . . ?
C14 C15 H15 119.2 . . ?
C15 C16 C17 124.0(9) . . ?
C15 C16 C19 120.0(8) . . ?
C17 C16 C19 115.9(8) . . ?
C18 C17 C16 120.4(8) . . ?
C18 C17 C25 121.1(8) . . ?
C16 C17 C25 118.5(8) . . ?
C17 C18 C1 119.2(8) . 2_767 ?
C17 C18 C2 123.7(8) . . ?
C1 C18 C2 117.1(8) 2_767 . ?
C20 C19 C3 117.8(9) . . ?
C20 C19 C16 116.1(9) . . ?
C3 C19 C16 125.3(8) . . ?
C19 C20 C21 122.1(10) . . ?
C19 C20 C24 122.9(9) . . ?
C21 C20 C24 108.9(8) . . ?
C5 C21 C20 122.5(9) . . ?
C5 C21 C22 122.9(10) . . ?
C20 C21 C22 107.9(9) . . ?
C8 C22 C21 123.0(11) . . ?
C8 C22 C23 123.2(10) . . ?
C21 C22 C23 107.8(9) . . ?
C11 C23 C24 122.6(10) . . ?
C11 C23 C22 122.8(10) . . ?
C24 C23 C22 108.3(9) . . ?
C14 C24 C23 123.7(9) . . ?
C14 C24 C20 122.1(9) . . ?
C23 C24 C20 107.1(9) . . ?
C30 C25 C26 120.8(9) . . ?
C30 C25 C17 119.6(9) . . ?
C26 C25 C17 119.6(9) . . ?
C25 C26 C27 117.8(10) . . ?
C25 C26 C31 121.7(9) . . ?
C27 C26 C31 120.4(9) . . ?
C28 C27 C26 122.7(10) . . ?
C28 C27 H27 118.7 . . ?
C26 C27 H27 118.7 . . ?
C27 C28 C29 118.2(9) . . ?
C27 C28 C32 121.8(10) . . ?
C29 C28 C32 120.0(11) . . ?
C28 C29 C30 122.0(10) . . ?
C28 C29 H29 119.0 . . ?
C30 C29 H29 119.0 . . ?
C25 C30 C29 118.5(10) . . ?
C25 C30 C33 121.2(10) . . ?
C29 C30 C33 120.3(10) . . ?
C26 C31 H31A 109.5 . . ?
C26 C31 H31B 109.5 . . ?
H31A C31 H31B 109.5 . . ?
C26 C31 H31C 109.5 . . ?
H31A C31 H31C 109.5 . . ?
H31B C31 H31C 109.5 . . ?
C28 C32 H32A 109.5 . . ?
C28 C32 H32B 109.5 . . ?
H32A C32 H32B 109.5 . . ?
C28 C32 H32C 109.5 . . ?
H32A C32 H32C 109.5 . . ?
H32B C32 H32C 109.5 . . ?
C30 C33 H33A 109.5 . . ?
C30 C33 H33B 109.5 . . ?
H33A C33 H33B 109.5 . . ?
C30 C33 H33C 109.5 . . ?
H33A C33 H33C 109.5 . . ?
H33B C33 H33C 109.5 . . ?
O1 C34 H34A 109.5 . . ?
O1 C34 H34B 109.5 . . ?
H34A C34 H34B 109.5 . . ?
O1 C34 H34C 109.5 . . ?
H34A C34 H34C 109.5 . . ?
H34B C34 H34C 109.5 . . ?
C6S C1S C2S 123.7(19) . . ?
C6S C1S Cl1S 118.4(15) . . ?
C2S C1S Cl1S 117.9(17) . . ?
C1S C2S C3S 118(2) . . ?
C1S C2S H2S 120.9 . . ?
C3S C2S H2S 120.9 . . ?
C2S C3S C4S 120.4(19) . . ?
C2S C3S H3S 119.8 . . ?
C4S C3S H3S 119.8 . . ?
C5S C4S C3S 118(2) . . ?
C5S C4S H4S 120.8 . . ?
C3S C4S H4S 120.8 . . ?
C4S C5S C6S 122(2) . . ?
C4S C5S H5S 119.2 . . ?
C6S C5S H5S 119.2 . . ?
C1S C6S C5S 117.7(16) . . ?
C1S C6S H6S 121.2 . . ?
C5S C6S H6S 121.2 . . ?

loop_
_geom_torsion_atom_site_label_1
_geom_torsion_atom_site_label_2
_geom_torsion_atom_site_label_3
_geom_torsion_atom_site_label_4
_geom_torsion
_geom_torsion_site_symmetry_1
_geom_torsion_site_symmetry_2
_geom_torsion_site_symmetry_3
_geom_torsion_site_symmetry_4
_geom_torsion_publ_flag
C18 C1 C2 C3 -178.7(9) 2_767 . . . ?
C18 C1 C2 C18 0.7(15) 2_767 . . . ?
C1 C2 C3 C4 -12.7(15) . . . . ?
C18 C2 C3 C4 167.9(9) . . . . ?
C1 C2 C3 C19 171.6(9) . . . . ?
C18 C2 C3 C19 -7.8(12) . . . . ?
C34 O1 C4 C3 115.5(10) . . . . ?
C34 O1 C4 C5 -72.9(11) . . . . ?
C19 C3 C4 O1 173.3(8) . . . . ?
C2 C3 C4 O1 -2.2(14) . . . . ?
C19 C3 C4 C5 2.1(14) . . . . ?
C2 C3 C4 C5 -173.4(9) . . . . ?
O1 C4 C5 C21 176.0(8) . . . . ?
C3 C4 C5 C21 -12.7(13) . . . . ?
O1 C4 C5 C6 -17.9(15) . . . . ?
C3 C4 C5 C6 153.4(10) . . . . ?
C21 C5 C6 C7 9.4(14) . . . . ?
C4 C5 C6 C7 -156.8(10) . . . . ?
C5 C6 C7 C8 -0.4(16) . . . . ?
C6 C7 C8 C22 -9.0(15) . . . . ?
C6 C7 C8 C9 157.6(11) . . . . ?
C22 C8 C9 C10 9.6(15) . . . . ?
C7 C8 C9 C10 -157.0(11) . . . . ?
C8 C9 C10 C11 0.2(17) . . . . ?
C9 C10 C11 C23 -9.4(16) . . . . ?
C9 C10 C11 C12 154.9(12) . . . . ?
C23 C11 C12 C13 9.8(17) . . . . ?
C10 C11 C12 C13 -154.5(12) . . . . ?
C11 C12 C13 C14 0.5(19) . . . . ?
C12 C13 C14 C24 -11.6(16) . . . . ?
C12 C13 C14 C15 156.7(12) . . . . ?
C24 C14 C15 C16 11.4(15) . . . . ?
C13 C14 C15 C16 -156.6(11) . . . . ?
C14 C15 C16 C17 174.2(10) . . . . ?
C14 C15 C16 C19 -2.1(15) . . . . ?
C15 C16 C17 C18 -172.1(9) . . . . ?
C19 C16 C17 C18 4.3(13) . . . . ?
C15 C16 C17 C25 9.0(15) . . . . ?
C19 C16 C17 C25 -174.5(9) . . . . ?
C16 C17 C18 C1 -177.0(9) . . . 2_767 ?
C25 C17 C18 C1 1.9(14) . . . 2_767 ?
C16 C17 C18 C2 3.7(14) . . . . ?
C25 C17 C18 C2 -177.5(9) . . . . ?
C1 C2 C18 C17 178.7(9) . . . . ?
C3 C2 C18 C17 -1.9(13) . . . . ?
C1 C2 C18 C1 -0.6(14) . . . 2_767 ?
C3 C2 C18 C1 178.8(8) . . . 2_767 ?
C4 C3 C19 C20 10.1(13) . . . . ?
C2 C3 C19 C20 -173.8(8) . . . . ?
C4 C3 C19 C16 -159.0(9) . . . . ?
C2 C3 C19 C16 17.1(13) . . . . ?
C15 C16 C19 C20 -8.1(13) . . . . ?
C17 C16 C19 C20 175.3(9) . . . . ?
C15 C16 C19 C3 161.1(9) . . . . ?
C17 C16 C19 C3 -15.5(14) . . . . ?
C3 C19 C20 C21 -11.8(14) . . . . ?
C16 C19 C20 C21 158.3(9) . . . . ?
C3 C19 C20 C24 -161.0(9) . . . . ?
C16 C19 C20 C24 9.0(14) . . . . ?
C6 C5 C21 C20 -156.8(9) . . . . ?
C4 C5 C21 C20 11.5(14) . . . . ?
C6 C5 C21 C22 -9.1(13) . . . . ?
C4 C5 C21 C22 159.2(9) . . . . ?
C19 C20 C21 C5 0.5(15) . . . . ?
C24 C20 C21 C5 153.6(9) . . . . ?
C19 C20 C21 C22 -151.3(9) . . . . ?
C24 C20 C21 C22 1.7(11) . . . . ?
C7 C8 C22 C21 9.4(14) . . . . ?
C9 C8 C22 C21 -159.5(9) . . . . ?
C7 C8 C22 C23 158.6(9) . . . . ?
C9 C8 C22 C23 -10.3(14) . . . . ?
C5 C21 C22 C8 -0.4(15) . . . . ?
C20 C21 C22 C8 151.4(9) . . . . ?
C5 C21 C22 C23 -153.6(9) . . . . ?
C20 C21 C22 C23 -1.9(11) . . . . ?
C12 C11 C23 C24 -9.0(16) . . . . ?
C10 C11 C23 C24 157.9(10) . . . . ?
C12 C11 C23 C22 -158.1(10) . . . . ?
C10 C11 C23 C22 8.9(15) . . . . ?
C8 C22 C23 C11 1.0(16) . . . . ?
C21 C22 C23 C11 154.2(10) . . . . ?
C8 C22 C23 C24 -151.8(10) . . . . ?
C21 C22 C23 C24 1.4(12) . . . . ?
C15 C14 C24 C23 -157.4(10) . . . . ?
C13 C14 C24 C23 12.7(15) . . . . ?
C15 C14 C24 C20 -10.8(15) . . . . ?
C13 C14 C24 C20 159.2(10) . . . . ?
C11 C23 C24 C14 -2.5(17) . . . . ?
C22 C23 C24 C14 150.4(10) . . . . ?
C11 C23 C24 C20 -153.2(10) . . . . ?
C22 C23 C24 C20 -0.3(11) . . . . ?
C19 C20 C24 C14 0.6(16) . . . . ?
C21 C20 C24 C14 -152.1(10) . . . . ?
C19 C20 C24 C23 151.9(10) . . . . ?
C21 C20 C24 C23 -0.8(11) . . . . ?
C18 C17 C25 C30 -93.4(12) . . . . ?
C16 C17 C25 C30 85.4(11) . . . . ?
C18 C17 C25 C26 86.3(12) . . . . ?
C16 C17 C25 C26 -94.9(11) . . . . ?
C30 C25 C26 C27 -1.4(14) . . . . ?
C17 C25 C26 C27 178.9(8) . . . . ?
C30 C25 C26 C31 179.0(10) . . . . ?
C17 C25 C26 C31 -0.7(14) . . . . ?
C25 C26 C27 C28 0.7(15) . . . . ?
C31 C26 C27 C28 -179.6(10) . . . . ?
C26 C27 C28 C29 0.3(15) . . . . ?
C26 C27 C28 C32 179.0(10) . . . . ?
C27 C28 C29 C30 -0.7(15) . . . . ?
C32 C28 C29 C30 -179.4(10) . . . . ?
C26 C25 C30 C29 1.0(14) . . . . ?
C17 C25 C30 C29 -179.3(9) . . . . ?
C26 C25 C30 C33 -177.8(10) . . . . ?
C17 C25 C30 C33 1.9(15) . . . . ?
C28 C29 C30 C25 0.0(15) . . . . ?
C28 C29 C30 C33 178.8(11) . . . . ?
C6S C1S C2S C3S 0(3) . . . . ?
Cl1S C1S C2S C3S 179.7(15) . . . . ?
C1S C2S C3S C4S -1(3) . . . . ?
C2S C3S C4S C5S 1(3) . . . . ?
C3S C4S C5S C6S 1(3) . . . . ?
C2S C1S C6S C5S 2(3) . . . . ?
Cl1S C1S C6S C5S -177.7(13) . . . . ?
C4S C5S C6S C1S -2(3) . . . . ?

_refine_diff_density_max         0.526
_refine_diff_density_min         -0.720
_refine_diff_density_rms         0.055

_shelx_res_file                  
;

    g347.res created by SHELXL-2014/7


TITL g347_a.res in P-1
CELL  1.54178  10.7657  11.9402  12.6973   65.614   84.355   71.603
ZERR     2.00   0.0007   0.0007   0.0007    0.003    0.003    0.004
LATT   1
SFAC  C    H    O    CL
UNIT  80    54   2     2

MERG   2

SHEL 40.0 0.87

ACTA

FMAP   2

CONF

PLAN    5

SIZE     0.122   0.145   0.255

BOND   $H

L.S. 9520

TEMP  -173.15

WGHT    0.000000   12.819000
FVAR       0.14927
O1    3    0.925921    0.764758    1.137481    11.00000    0.04995    0.04173 =
         0.05296   -0.02153   -0.00350   -0.01307
C1    1    1.025875    0.552880    1.070569    11.00000    0.04013    0.03408 =
         0.04169   -0.01826    0.00150   -0.01208
AFIX  43
H1    2    1.044476    0.587559    1.120256    11.00000   -1.20000
AFIX   0
C2    1    0.936026    0.633041    0.982268    11.00000    0.03008    0.03310 =
         0.04092   -0.01636    0.00657   -0.01060
C3    1    0.867622    0.770074    0.956760    11.00000    0.03475    0.03482 =
         0.04555   -0.01813    0.00792   -0.01413
C4    1    0.864527    0.833500    1.029929    11.00000    0.03629    0.03606 =
         0.04347   -0.01309    0.00260   -0.01451
C5    1    0.783492    0.965327    1.002836    11.00000    0.04089    0.03637 =
         0.06358   -0.02283    0.00796   -0.01708
C6    1    0.728053    1.028728    1.079524    11.00000    0.05589    0.04166 =
         0.06003   -0.02678    0.00790   -0.01535
AFIX  43
H6    2    0.767680    0.995524    1.154289    11.00000   -1.20000
AFIX   0
C7    1    0.619325    1.135974    1.047043    11.00000    0.06597    0.03887 =
         0.07275   -0.02929    0.01274   -0.01709
AFIX  43
H7    2    0.586091    1.173980    1.100677    11.00000   -1.20000
AFIX   0
C8    1    0.553863    1.192976    0.935385    11.00000    0.04913    0.03414 =
         0.07023   -0.02061    0.01761   -0.01738
C9    1    0.421092    1.274822    0.897498    11.00000    0.04930    0.04053 =
         0.09263   -0.02859    0.01663   -0.01195
AFIX  43
H9    2    0.373821    1.323387    0.939887    11.00000   -1.20000
AFIX   0
C10   1    0.361380    1.284371    0.802038    11.00000    0.04288    0.03641 =
         0.08561   -0.01484    0.01065   -0.00752
AFIX  43
H10   2    0.274163    1.339706    0.780577    11.00000   -1.20000
AFIX   0
C11   1    0.426254    1.213314    0.732786    11.00000    0.05343    0.03313 =
         0.06073   -0.00642    0.00313   -0.00941
C12   1    0.372662    1.172751    0.659946    11.00000    0.05095    0.04587 =
         0.06829   -0.00815   -0.00853   -0.00217
AFIX  43
H12   2    0.286487    1.220036    0.627381    11.00000   -1.20000
AFIX   0
C13   1    0.441546    1.068108    0.635737    11.00000    0.06148    0.04678 =
         0.05712   -0.00973   -0.01349   -0.00685
AFIX  43
H13   2    0.401766    1.045994    0.586592    11.00000   -1.20000
AFIX   0
C14   1    0.573336    0.990404    0.683102    11.00000    0.05196    0.03737 =
         0.04230   -0.00606    0.00156   -0.00981
C15   1    0.643317    0.859204    0.701676    11.00000    0.05197    0.04147 =
         0.03592   -0.00985    0.00014   -0.01146
AFIX  43
H15   2    0.618404    0.821696    0.657371    11.00000   -1.20000
AFIX   0
C16   1    0.748317    0.784521    0.784224    11.00000    0.04226    0.03370 =
         0.03017   -0.00742    0.00734   -0.01170
C17   1    0.814069    0.649793    0.813733    11.00000    0.03908    0.03307 =
         0.04657   -0.01891    0.00112   -0.00801
C18   1    0.905435    0.579511    0.905479    11.00000    0.03501    0.03123 =
         0.03420   -0.01113    0.00480   -0.01096
C19   1    0.790542    0.841205    0.849743    11.00000    0.03372    0.03388 =
         0.04626   -0.01571    0.00625   -0.01115
C20   1    0.735233    0.971477    0.816199    11.00000    0.04043    0.03339 =
         0.04542   -0.01162    0.01219   -0.01734
C21   1    0.731237    1.032265    0.891072    11.00000    0.04191    0.03056 =
         0.05523   -0.01412    0.00700   -0.01631
C22   1    0.619974    1.142939    0.858489    11.00000    0.04143    0.03126 =
         0.06282   -0.01270    0.01100   -0.01500
C23   1    0.557982    1.151870    0.760319    11.00000    0.04545    0.03027 =
         0.05827   -0.00885    0.00517   -0.01081
C24   1    0.628974    1.045324    0.734022    11.00000    0.04491    0.02948 =
         0.03820   -0.00108    0.00680   -0.00823
C25   1    0.783511    0.588070    0.741859    11.00000    0.04308    0.03144 =
         0.02906   -0.00812    0.00160   -0.00643
C26   1    0.688426    0.523478    0.777535    11.00000    0.04514    0.04375 =
         0.04189   -0.01706    0.00221   -0.01242
C27   1    0.661068    0.468857    0.706684    11.00000    0.04527    0.05003 =
         0.04312   -0.01850    0.00569   -0.01990
AFIX  43
H27   2    0.596136    0.425691    0.729433    11.00000   -1.20000
AFIX   0
C28   1    0.723999    0.475363    0.606636    11.00000    0.04869    0.04713 =
         0.04970   -0.02284   -0.00312   -0.01026
C29   1    0.818893    0.538005    0.574605    11.00000    0.06161    0.05075 =
         0.03181   -0.01679    0.00866   -0.01004
AFIX  43
H29   2    0.864113    0.542401    0.505560    11.00000   -1.20000
AFIX   0
C30   1    0.850246    0.595122    0.640974    11.00000    0.04625    0.04492 =
         0.05565   -0.02217    0.00648   -0.01277
C31   1    0.617218    0.512855    0.886346    11.00000    0.07335    0.08397 =
         0.05154   -0.03529    0.02319   -0.04594
AFIX 137
H31A  2    0.679413    0.462129    0.952806    11.00000   -1.50000
H31B  2    0.550792    0.470124    0.893260    11.00000   -1.50000
H31C  2    0.574624    0.599328    0.884527    11.00000   -1.50000
AFIX   0
C32   1    0.694565    0.413715    0.532297    11.00000    0.07366    0.08451 =
         0.06751   -0.04686    0.00192   -0.02610
AFIX 137
H32A  2    0.768284    0.337322    0.539180    11.00000   -1.50000
H32B  2    0.681373    0.475863    0.451307    11.00000   -1.50000
H32C  2    0.615071    0.388237    0.558502    11.00000   -1.50000
AFIX   0
C33   1    0.955538    0.659879    0.604398    11.00000    0.09154    0.09578 =
         0.07679   -0.05407    0.04667   -0.05578
AFIX 137
H33A  2    0.985598    0.662253    0.528318    11.00000   -1.50000
H33B  2    1.029233    0.611522    0.661049    11.00000   -1.50000
H33C  2    0.920550    0.748155    0.599940    11.00000   -1.50000
AFIX   0
C34   1    1.033926    0.803082    1.152776    11.00000    0.06825    0.06462 =
         0.10123   -0.03363   -0.02447   -0.02188
AFIX 137
H34A  2    1.100282    0.791692    1.096361    11.00000   -1.50000
H34B  2    1.072315    0.749767    1.231268    11.00000   -1.50000
H34C  2    1.003055    0.894000    1.141163    11.00000   -1.50000
AFIX   0
CL1S  4    0.980528   -0.050246    0.363994    11.00000    0.29002    0.10400 =
         0.16273   -0.04746    0.04432   -0.02305
C1S   1    0.862137    0.096049    0.336844    11.00000    0.12086    0.10762 =
         0.09927   -0.06308    0.03066   -0.06000
C2S   1    0.773533    0.103890    0.419228    11.00000    0.21128    0.13894 =
         0.10900   -0.08790    0.08523   -0.12091
AFIX  43
H2S   2    0.776400    0.030895    0.489463    11.00000   -1.20000
AFIX   0
C3S   1    0.680707    0.218938    0.398469    11.00000    0.15680    0.19907 =
         0.14066   -0.12928    0.08217   -0.12121
AFIX  43
H3S   2    0.616264    0.226513    0.453943    11.00000   -1.20000
AFIX   0
C4S   1    0.679380    0.326651    0.295640    11.00000    0.07283    0.18578 =
         0.14108   -0.11395   -0.01086   -0.00812
AFIX  43
H4S   2    0.615376    0.407735    0.281087    11.00000   -1.20000
AFIX   0
C5S   1    0.770667    0.312619    0.218140    11.00000    0.09503    0.14615 =
         0.08663   -0.03782   -0.01710   -0.01134
AFIX  43
H5S   2    0.771689    0.385358    0.148784    11.00000   -1.20000
AFIX   0
C6S   1    0.863128    0.194951    0.236840    11.00000    0.07565    0.13828 =
         0.05897   -0.03488    0.02566   -0.05421
AFIX  43
H6S   2    0.925253    0.184942    0.180324    11.00000   -1.20000
AFIX   0
HKLF    4

REM  g347_a.res in P-1
REM R1 =  0.1049 for    2858 Fo > 4sig(Fo)  and  0.1307 for all    3995 data
REM    383 parameters refined using      0 restraints

END

WGHT      0.0000     13.3214

REM Highest difference peak  0.526,  deepest hole -0.720,  1-sigma level  0.055
Q1    1   0.8932 -0.0778  0.4037  11.00000  0.05    0.53
Q2    1   1.0367 -0.0644  0.4047  11.00000  0.05    0.47
Q3    1   0.9797 -0.0329  0.3263  11.00000  0.05    0.32
Q4    1   0.9389  0.8273  0.9662  11.00000  0.05    0.25
Q5    1   0.7658  0.4234  0.4521  11.00000  0.05    0.24
;
_shelx_res_checksum              60979
####################################################################### 
# 
# This file contains crystal structure data downloaded from the 
# Cambridge Structural Database (CSD) hosted by the Cambridge 
# Crystallographic Data Centre (CCDC).
# 
# Full information about CCDC data access policies and citation 
# guidelines are available at http://www.ccdc.cam.ac.uk/access/V1 
# 
# Audit and citation data items may have been added by the CCDC. 
# Please retain this information to preserve the provenance of 
# this file and to allow appropriate attribution of the data. 
# 
#######################################################################

data_180115wu
_database_code_depnum_ccdc_archive 'CCDC 1819178'
_audit_update_record             
;
2018-01-25 deposited with the CCDC.
2018-05-14 downloaded from the CCDC.
;

_audit_creation_method           SHELXL-2014/7
_shelx_SHELXL_version_number     2014/7
_chemical_name_systematic        ?
_chemical_name_common            ?
_chemical_melting_point          ?
_chemical_formula_moiety         'C36 H24 O'
_chemical_formula_sum            'C36 H24 O'
_chemical_formula_weight         472.55

loop_
_atom_type_symbol
_atom_type_description
_atom_type_scat_dispersion_real
_atom_type_scat_dispersion_imag
_atom_type_scat_source
C C 0.0181 0.0091 'International Tables Vol C Tables 4.2.6.8 and 6.1.1.4'
H H 0.0000 0.0000 'International Tables Vol C Tables 4.2.6.8 and 6.1.1.4'
O O 0.0492 0.0322 'International Tables Vol C Tables 4.2.6.8 and 6.1.1.4'

_space_group_crystal_system      monoclinic
_space_group_IT_number           14
_space_group_name_H-M_alt        'P 21/c'
_space_group_name_Hall           '-P 2ybc'

_shelx_space_group_comment       
;
The symmetry employed for this shelxl refinement is uniquely defined
by the following loop, which should always be used as a source of
symmetry information in preference to the above space-group names.
They are only intended as comments.
;

loop_
_space_group_symop_operation_xyz
'x, y, z'
'-x, y+1/2, -z+1/2'
'-x, -y, -z'
'x, -y-1/2, z-1/2'

_cell_length_a                   10.7377(4)
_cell_length_b                   7.2096(3)
_cell_length_c                   30.6438(10)
_cell_angle_alpha                90
_cell_angle_beta                 97.730(3)
_cell_angle_gamma                90
_cell_volume                     2350.72(15)
_cell_formula_units_Z            4
_cell_measurement_temperature    93(2)
_cell_measurement_reflns_used    638
_cell_measurement_theta_min      30.9
_cell_measurement_theta_max      73.0

_exptl_crystal_description       prism
_exptl_crystal_colour            brown
_exptl_crystal_density_meas      ?
_exptl_crystal_density_method    ?
_exptl_crystal_density_diffrn    1.335
_exptl_crystal_F_000             992
_exptl_transmission_factor_min   0.970
_exptl_transmission_factor_max   0.994
_exptl_crystal_size_max          0.050
_exptl_crystal_size_mid          0.050
_exptl_crystal_size_min          0.010
_exptl_absorpt_coefficient_mu    0.605
_shelx_estimated_absorpt_T_min   0.970
_shelx_estimated_absorpt_T_max   0.994
_exptl_absorpt_correction_type   multi-scan
_exptl_absorpt_correction_T_min  ?
_exptl_absorpt_correction_T_max  ?
_exptl_absorpt_process_details   'REQAB (Rigaku, 1998)'
_exptl_absorpt_special_details   ?
_diffrn_ambient_temperature      93(2)
_diffrn_radiation_wavelength     1.54184
_diffrn_radiation_type           CuK\a
_diffrn_source                   ?
_diffrn_measurement_device_type  'Rigaku XtaLAB P200'
_diffrn_measurement_method       \w
_diffrn_detector_area_resol_mean 5.8140
_diffrn_reflns_number            15717
_diffrn_reflns_av_unetI/netI     0.0488
_diffrn_reflns_av_R_equivalents  0.0525
_diffrn_reflns_limit_h_min       -12
_diffrn_reflns_limit_h_max       12
_diffrn_reflns_limit_k_min       -8
_diffrn_reflns_limit_k_max       8
_diffrn_reflns_limit_l_min       -31
_diffrn_reflns_limit_l_max       36
_diffrn_reflns_theta_min         2.911
_diffrn_reflns_theta_max         66.999
_diffrn_reflns_theta_full        66.999
_diffrn_measured_fraction_theta_max 0.996
_diffrn_measured_fraction_theta_full 0.996
_diffrn_reflns_Laue_measured_fraction_max 0.996
_diffrn_reflns_Laue_measured_fraction_full 0.996
_diffrn_reflns_point_group_measured_fraction_max 0.996
_diffrn_reflns_point_group_measured_fraction_full 0.996
_reflns_number_total             4182
_reflns_number_gt                3041
_reflns_threshold_expression     'I > 2\s(I)'
_reflns_Friedel_coverage         0.000
_reflns_Friedel_fraction_max     .
_reflns_Friedel_fraction_full    .

_reflns_special_details          
;
 Reflections were merged by SHELXL according to the crystal
 class for the calculation of statistics and refinement.
 
 _reflns_Friedel_fraction is defined as the number of unique
 Friedel pairs measured divided by the number that would be
 possible theoretically, ignoring centric projections and
 systematic absences.
;

_computing_data_collection       ?
_computing_cell_refinement       ?
_computing_data_reduction        ?
_computing_structure_solution    ?
_computing_structure_refinement  'SHELXL-2014/7 (Sheldrick, 2014)'
_computing_molecular_graphics    ?
_computing_publication_material  ?
_refine_special_details          ?
_refine_ls_structure_factor_coef Fsqd
_refine_ls_matrix_type           full
_refine_ls_weighting_scheme      calc
_refine_ls_weighting_details     
'w=1/[\s^2^(Fo^2^)+(0.0653P)^2^+0.7971P] where P=(Fo^2^+2Fc^2^)/3'
_atom_sites_solution_primary     ?
_atom_sites_solution_secondary   ?
_atom_sites_solution_hydrogens   geom
_refine_ls_hydrogen_treatment    constr
_refine_ls_extinction_method     none
_refine_ls_extinction_coef       .
_refine_ls_number_reflns         4182
_refine_ls_number_parameters     338
_refine_ls_number_restraints     0
_refine_ls_R_factor_all          0.0739
_refine_ls_R_factor_gt           0.0475
_refine_ls_wR_factor_ref         0.1294
_refine_ls_wR_factor_gt          0.1140
_refine_ls_goodness_of_fit_ref   1.012
_refine_ls_restrained_S_all      1.012
_refine_ls_shift/su_max          0.001
_refine_ls_shift/su_mean         0.000

loop_
_atom_site_label
_atom_site_type_symbol
_atom_site_fract_x
_atom_site_fract_y
_atom_site_fract_z
_atom_site_U_iso_or_equiv
_atom_site_adp_type
_atom_site_occupancy
_atom_site_site_symmetry_order
_atom_site_calc_flag
_atom_site_refinement_flags_posn
_atom_site_refinement_flags_adp
_atom_site_refinement_flags_occupancy
_atom_site_disorder_assembly
_atom_site_disorder_group
C1 C 0.55673(19) 0.3091(3) 0.35604(7) 0.0274(5) Uani 1 1 d . . . . .
C2 C 0.6132(2) 0.3719(3) 0.32073(7) 0.0300(5) Uani 1 1 d . . . . .
H1 H 0.7021 0.3822 0.3240 0.036 Uiso 1 1 calc R U . . .
C3 C 0.54189(19) 0.4222(3) 0.27918(7) 0.0289(5) Uani 1 1 d . . . . .
C4 C 0.5826(2) 0.4244(3) 0.23618(7) 0.0313(5) Uani 1 1 d . . . . .
H2 H 0.6693 0.4403 0.2339 0.038 Uiso 1 1 calc R U . . .
C5 C 0.4989(2) 0.4040(3) 0.19840(7) 0.0324(5) Uani 1 1 d . . . . .
H3 H 0.5296 0.4067 0.1707 0.039 Uiso 1 1 calc R U . . .
C6 C 0.3658(2) 0.3786(3) 0.19941(7) 0.0302(5) Uani 1 1 d . . . . .
C7 C 0.2746(2) 0.2910(3) 0.16747(7) 0.0315(5) Uani 1 1 d . . . . .
H4 H 0.2893 0.2870 0.1376 0.038 Uiso 1 1 calc R U . . .
C8 C 0.1661(2) 0.2124(3) 0.17873(7) 0.0325(5) Uani 1 1 d . . . . .
H5 H 0.1078 0.1575 0.1564 0.039 Uiso 1 1 calc R U . . .
C9 C 0.13936(19) 0.2116(3) 0.22344(7) 0.0303(5) Uani 1 1 d . . . . .
C10 C 0.0620(2) 0.0862(4) 0.24458(7) 0.0338(5) Uani 1 1 d . . . . .
H6 H -0.0036 0.0212 0.2271 0.041 Uiso 1 1 calc R U . . .
C11 C 0.08049(19) 0.0575(4) 0.28945(7) 0.0325(5) Uani 1 1 d . . . . .
H7 H 0.0277 -0.0274 0.3020 0.039 Uiso 1 1 calc R U . . .
C12 C 0.17789(18) 0.1533(3) 0.31784(7) 0.0290(5) Uani 1 1 d . . . . .
C13 C 0.24071(18) 0.0932(3) 0.36000(7) 0.0274(5) Uani 1 1 d . . . . .
C14 C 0.35844(18) 0.1631(3) 0.37845(6) 0.0258(5) Uani 1 1 d . . . . .
C15 C 0.42287(19) 0.2898(3) 0.35227(6) 0.0257(5) Uani 1 1 d . . . . .
C16 C 0.4135(2) 0.4286(3) 0.27904(7) 0.0282(5) Uani 1 1 d . . . . .
C17 C 0.32797(19) 0.4056(3) 0.24032(7) 0.0281(5) Uani 1 1 d . . . . .
C18 C 0.21696(19) 0.3239(3) 0.25180(7) 0.0285(5) Uani 1 1 d . . . . .
C19 C 0.23473(18) 0.2964(3) 0.29828(7) 0.0282(5) Uani 1 1 d . . . . .
C20 C 0.42848(18) 0.1073(3) 0.42125(6) 0.0257(5) Uani 1 1 d . . . . .
C21 C 0.36963(19) 0.0281(3) 0.45407(6) 0.0265(5) Uani 1 1 d . . . . .
H8 H 0.2819 0.0046 0.4484 0.032 Uiso 1 1 calc R U . . .
C22 C 0.43468(18) -0.0190(3) 0.49558(6) 0.0253(5) Uani 1 1 d . . . . .
C23 C 0.37556(19) -0.1025(3) 0.52899(7) 0.0287(5) Uani 1 1 d . . . . .
H14 H 0.2882 -0.1288 0.5232 0.034 Uiso 1 1 calc R U . . .
C24 C 0.43899(18) -0.1476(3) 0.56968(7) 0.0258(5) Uani 1 1 d . . . . .
C25 C 0.63668(19) 0.2288(3) 0.39614(7) 0.0294(5) Uani 1 1 d . . . . .
H24 H 0.6816 0.1211 0.3849 0.035 Uiso 1 1 calc R U . . .
C26 C 0.74011(19) 0.3628(3) 0.41542(6) 0.0266(5) Uani 1 1 d . . . . .
C27 C 0.7106(2) 0.5284(3) 0.43548(7) 0.0321(5) Uani 1 1 d . . . . .
C28 C 0.8065(2) 0.6486(4) 0.45232(7) 0.0359(6) Uani 1 1 d . . . . .
H9 H 0.7860 0.7592 0.4666 0.043 Uiso 1 1 calc R U . . .
C29 C 0.9317(2) 0.6109(4) 0.44877(7) 0.0345(5) Uani 1 1 d . . . . .
C30 C 0.9594(2) 0.4469(4) 0.42863(7) 0.0363(6) Uani 1 1 d . . . . .
H10 H 1.0446 0.4187 0.4261 0.044 Uiso 1 1 calc R U . . .
C31 C 0.86578(19) 0.3217(3) 0.41186(7) 0.0299(5) Uani 1 1 d . . . . .
C32 C 0.5763(2) 0.5809(4) 0.43956(8) 0.0418(6) Uani 1 1 d . . . . .
H15 H 0.5742 0.7063 0.4518 0.063 Uiso 1 1 calc R U . . .
H16 H 0.5416 0.4929 0.4591 0.063 Uiso 1 1 calc R U . . .
H17 H 0.5260 0.5777 0.4104 0.063 Uiso 1 1 calc R U . . .
C33 C 1.0343(2) 0.7452(4) 0.46652(8) 0.0485(7) Uani 1 1 d . . . . .
H18 H 1.1093 0.6758 0.4789 0.073 Uiso 1 1 calc R U . . .
H19 H 1.0052 0.8220 0.4895 0.073 Uiso 1 1 calc R U . . .
H20 H 1.0549 0.8249 0.4426 0.073 Uiso 1 1 calc R U . . .
C34 C 0.9054(2) 0.1474(4) 0.39068(9) 0.0432(6) Uani 1 1 d . . . . .
H21 H 0.9972 0.1437 0.3929 0.065 Uiso 1 1 calc R U . . .
H22 H 0.8689 0.1453 0.3596 0.065 Uiso 1 1 calc R U . . .
H23 H 0.8758 0.0393 0.4057 0.065 Uiso 1 1 calc R U . . .
O1 O 0.18335(13) -0.0502(2) 0.37973(4) 0.0306(4) Uani 1 1 d . . . . .
C35 C 0.2292(2) -0.2301(4) 0.36967(8) 0.0391(6) Uani 1 1 d . . . . .
H11 H 0.2215 -0.2457 0.3377 0.059 Uiso 1 1 calc R U . . .
H12 H 0.1798 -0.3259 0.3822 0.059 Uiso 1 1 calc R U . . .
H13 H 0.3177 -0.2416 0.3823 0.059 Uiso 1 1 calc R U . . .
C36 C 0.35531(19) 0.3633(3) 0.31488(6) 0.0260(5) Uani 1 1 d . . . . .

loop_
_atom_site_aniso_label
_atom_site_aniso_U_11
_atom_site_aniso_U_22
_atom_site_aniso_U_33
_atom_site_aniso_U_23
_atom_site_aniso_U_13
_atom_site_aniso_U_12
C1 0.0246(10) 0.0310(13) 0.0259(10) -0.0013(9) 0.0005(8) -0.0052(9)
C2 0.0250(11) 0.0369(13) 0.0277(11) 0.0005(10) 0.0025(9) -0.0061(9)
C3 0.0281(11) 0.0296(12) 0.0285(11) 0.0010(9) 0.0019(9) -0.0041(9)
C4 0.0292(11) 0.0328(13) 0.0322(11) 0.0030(10) 0.0057(9) -0.0029(9)
C5 0.0354(12) 0.0358(14) 0.0269(11) 0.0045(10) 0.0081(9) -0.0023(10)
C6 0.0355(12) 0.0302(13) 0.0243(10) 0.0039(9) 0.0026(9) 0.0020(10)
C7 0.0355(12) 0.0355(14) 0.0231(10) 0.0023(10) 0.0022(9) 0.0031(10)
C8 0.0317(12) 0.0392(14) 0.0240(10) 0.0010(10) -0.0054(9) 0.0024(10)
C9 0.0218(10) 0.0399(14) 0.0277(11) 0.0045(10) -0.0022(8) 0.0043(9)
C10 0.0224(11) 0.0480(15) 0.0290(11) 0.0008(10) -0.0039(9) -0.0007(10)
C11 0.0216(10) 0.0452(15) 0.0301(11) 0.0029(10) 0.0012(8) -0.0007(10)
C12 0.0187(10) 0.0433(14) 0.0251(10) -0.0007(10) 0.0030(8) 0.0021(9)
C13 0.0212(10) 0.0374(13) 0.0245(10) -0.0011(9) 0.0062(8) -0.0005(9)
C14 0.0221(10) 0.0330(13) 0.0226(10) -0.0027(9) 0.0037(8) 0.0006(9)
C15 0.0236(10) 0.0310(12) 0.0226(10) -0.0047(9) 0.0030(8) 0.0003(9)
C16 0.0313(11) 0.0265(12) 0.0264(10) -0.0001(9) 0.0027(9) -0.0007(9)
C17 0.0285(11) 0.0281(13) 0.0269(10) 0.0035(9) 0.0011(9) 0.0035(9)
C18 0.0257(11) 0.0339(13) 0.0252(10) 0.0017(9) 0.0004(8) 0.0068(9)
C19 0.0227(11) 0.0373(13) 0.0246(10) -0.0003(9) 0.0029(8) 0.0068(9)
C20 0.0222(10) 0.0317(12) 0.0232(10) -0.0033(9) 0.0026(8) -0.0013(9)
C21 0.0192(10) 0.0361(13) 0.0238(10) -0.0022(9) 0.0018(8) -0.0002(9)
C22 0.0214(10) 0.0314(12) 0.0233(10) -0.0018(9) 0.0034(8) -0.0012(8)
C23 0.0197(10) 0.0394(14) 0.0267(10) -0.0019(10) 0.0018(8) -0.0037(9)
C24 0.0216(10) 0.0309(12) 0.0250(10) -0.0028(9) 0.0034(8) -0.0022(8)
C25 0.0243(11) 0.0366(13) 0.0266(10) 0.0007(10) 0.0012(8) -0.0034(9)
C26 0.0235(10) 0.0368(13) 0.0193(9) 0.0028(9) 0.0018(8) -0.0037(9)
C27 0.0316(12) 0.0398(14) 0.0246(10) 0.0012(10) 0.0027(9) -0.0025(10)
C28 0.0427(14) 0.0388(15) 0.0252(11) 0.0031(10) 0.0002(10) -0.0048(11)
C29 0.0367(13) 0.0410(15) 0.0235(10) 0.0055(10) -0.0035(9) -0.0121(11)
C30 0.0238(11) 0.0548(17) 0.0296(11) 0.0117(11) 0.0008(9) -0.0042(11)
C31 0.0257(11) 0.0393(14) 0.0243(10) 0.0040(9) 0.0024(8) -0.0013(9)
C32 0.0364(13) 0.0455(16) 0.0443(13) -0.0056(12) 0.0080(11) 0.0038(11)
C33 0.0437(15) 0.0584(19) 0.0400(13) 0.0084(13) -0.0069(11) -0.0219(13)
C34 0.0310(13) 0.0536(18) 0.0458(14) -0.0007(12) 0.0083(11) 0.0045(11)
O1 0.0221(7) 0.0428(10) 0.0266(7) 0.0029(7) 0.0020(6) -0.0056(7)
C35 0.0392(13) 0.0385(15) 0.0407(13) -0.0005(11) 0.0094(10) -0.0051(11)
C36 0.0254(11) 0.0297(12) 0.0228(10) -0.0023(9) 0.0028(8) 0.0020(9)

_geom_special_details            
;
 All esds (except the esd in the dihedral angle between two l.s. planes)
 are estimated using the full covariance matrix.  The cell esds are taken
 into account individually in the estimation of esds in distances, angles
 and torsion angles; correlations between esds in cell parameters are only
 used when they are defined by crystal symmetry.  An approximate (isotropic)
 treatment of cell esds is used for estimating esds involving l.s. planes.
;

loop_
_geom_bond_atom_site_label_1
_geom_bond_atom_site_label_2
_geom_bond_distance
_geom_bond_site_symmetry_2
_geom_bond_publ_flag
C1 C2 1.385(3) . ?
C1 C15 1.433(3) . ?
C1 C25 1.516(3) . ?
C2 C3 1.441(3) . ?
C2 H1 0.9500 . ?
C3 C16 1.378(3) . ?
C3 C4 1.443(3) . ?
C4 C5 1.374(3) . ?
C4 H2 0.9500 . ?
C5 C6 1.445(3) . ?
C5 H3 0.9500 . ?
C6 C17 1.383(3) . ?
C6 C7 1.435(3) . ?
C7 C8 1.380(3) . ?
C7 H4 0.9500 . ?
C8 C9 1.437(3) . ?
C8 H5 0.9500 . ?
C9 C18 1.382(3) . ?
C9 C10 1.439(3) . ?
C10 C11 1.378(3) . ?
C10 H6 0.9500 . ?
C11 C12 1.443(3) . ?
C11 H7 0.9500 . ?
C12 C19 1.376(3) . ?
C12 C13 1.441(3) . ?
C13 O1 1.383(3) . ?
C13 C14 1.407(3) . ?
C14 C15 1.451(3) . ?
C14 C20 1.477(3) . ?
C15 C36 1.377(3) . ?
C16 C17 1.409(3) . ?
C16 C36 1.415(3) . ?
C17 C18 1.416(3) . ?
C18 C19 1.425(3) . ?
C19 C36 1.411(3) . ?
C20 C21 1.381(3) . ?
C20 C24 1.442(3) 3_656 ?
C21 C22 1.408(3) . ?
C21 H8 0.9500 . ?
C22 C23 1.410(3) . ?
C22 C22 1.419(4) 3_656 ?
C23 C24 1.377(3) . ?
C23 H14 0.9500 . ?
C24 C20 1.442(3) 3_656 ?
C24 C25 1.526(3) 3_656 ?
C25 C24 1.526(3) 3_656 ?
C25 C26 1.529(3) . ?
C25 H24 1.0000 . ?
C26 C27 1.399(3) . ?
C26 C31 1.400(3) . ?
C27 C28 1.391(3) . ?
C27 C32 1.512(3) . ?
C28 C29 1.390(3) . ?
C28 H9 0.9500 . ?
C29 C30 1.384(4) . ?
C29 C33 1.512(3) . ?
C30 C31 1.397(3) . ?
C30 H10 0.9500 . ?
C31 C34 1.502(3) . ?
C32 H15 0.9800 . ?
C32 H16 0.9800 . ?
C32 H17 0.9800 . ?
C33 H18 0.9800 . ?
C33 H19 0.9800 . ?
C33 H20 0.9800 . ?
C34 H21 0.9800 . ?
C34 H22 0.9800 . ?
C34 H23 0.9800 . ?
O1 C35 1.436(3) . ?
C35 H11 0.9800 . ?
C35 H12 0.9800 . ?
C35 H13 0.9800 . ?

loop_
_geom_angle_atom_site_label_1
_geom_angle_atom_site_label_2
_geom_angle_atom_site_label_3
_geom_angle
_geom_angle_site_symmetry_1
_geom_angle_site_symmetry_3
_geom_angle_publ_flag
C2 C1 C15 120.53(19) . . ?
C2 C1 C25 119.89(18) . . ?
C15 C1 C25 118.73(18) . . ?
C1 C2 C3 122.43(19) . . ?
C1 C2 H1 118.8 . . ?
C3 C2 H1 118.8 . . ?
C16 C3 C2 115.02(19) . . ?
C16 C3 C4 114.98(19) . . ?
C2 C3 C4 128.3(2) . . ?
C5 C4 C3 121.6(2) . . ?
C5 C4 H2 119.2 . . ?
C3 C4 H2 119.2 . . ?
C4 C5 C6 122.11(19) . . ?
C4 C5 H3 118.9 . . ?
C6 C5 H3 118.9 . . ?
C17 C6 C7 115.1(2) . . ?
C17 C6 C5 114.44(19) . . ?
C7 C6 C5 128.9(2) . . ?
C8 C7 C6 122.13(19) . . ?
C8 C7 H4 118.9 . . ?
C6 C7 H4 118.9 . . ?
C7 C8 C9 121.6(2) . . ?
C7 C8 H5 119.2 . . ?
C9 C8 H5 119.2 . . ?
C18 C9 C8 114.6(2) . . ?
C18 C9 C10 114.87(19) . . ?
C8 C9 C10 129.3(2) . . ?
C11 C10 C9 121.9(2) . . ?
C11 C10 H6 119.0 . . ?
C9 C10 H6 119.0 . . ?
C10 C11 C12 121.7(2) . . ?
C10 C11 H7 119.2 . . ?
C12 C11 H7 119.2 . . ?
C19 C12 C13 115.74(19) . . ?
C19 C12 C11 115.09(19) . . ?
C13 C12 C11 127.6(2) . . ?
O1 C13 C14 121.40(18) . . ?
O1 C13 C12 115.74(18) . . ?
C14 C13 C12 122.6(2) . . ?
C13 C14 C15 118.22(18) . . ?
C13 C14 C20 125.6(2) . . ?
C15 C14 C20 116.00(18) . . ?
C36 C15 C1 116.11(19) . . ?
C36 C15 C14 117.72(18) . . ?
C1 C15 C14 124.34(19) . . ?
C3 C16 C17 122.47(19) . . ?
C3 C16 C36 122.17(19) . . ?
C17 C16 C36 107.95(18) . . ?
C6 C17 C16 122.83(19) . . ?
C6 C17 C18 121.8(2) . . ?
C16 C17 C18 108.36(18) . . ?
C9 C18 C17 122.97(19) . . ?
C9 C18 C19 122.4(2) . . ?
C17 C18 C19 107.59(18) . . ?
C12 C19 C36 122.59(19) . . ?
C12 C19 C18 122.1(2) . . ?
C36 C19 C18 107.79(18) . . ?
C21 C20 C24 118.61(18) . 3_656 ?
C21 C20 C14 122.06(18) . . ?
C24 C20 C14 119.20(18) 3_656 . ?
C20 C21 C22 122.53(18) . . ?
C20 C21 H8 118.7 . . ?
C22 C21 H8 118.7 . . ?
C21 C22 C23 122.82(18) . . ?
C21 C22 C22 118.9(2) . 3_656 ?
C23 C22 C22 118.3(2) . 3_656 ?
C24 C23 C22 122.82(19) . . ?
C24 C23 H14 118.6 . . ?
C22 C23 H14 118.6 . . ?
C23 C24 C20 118.84(19) . 3_656 ?
C23 C24 C25 117.90(18) . 3_656 ?
C20 C24 C25 123.19(18) 3_656 3_656 ?
C1 C25 C24 114.02(17) . 3_656 ?
C1 C25 C26 112.00(18) . . ?
C24 C25 C26 113.78(17) 3_656 . ?
C1 C25 H24 105.3 . . ?
C24 C25 H24 105.3 3_656 . ?
C26 C25 H24 105.3 . . ?
C27 C26 C31 119.5(2) . . ?
C27 C26 C25 120.86(19) . . ?
C31 C26 C25 119.6(2) . . ?
C28 C27 C26 119.6(2) . . ?
C28 C27 C32 118.7(2) . . ?
C26 C27 C32 121.7(2) . . ?
C29 C28 C27 121.7(2) . . ?
C29 C28 H9 119.2 . . ?
C27 C28 H9 119.2 . . ?
C30 C29 C28 118.0(2) . . ?
C30 C29 C33 121.2(2) . . ?
C28 C29 C33 120.8(2) . . ?
C29 C30 C31 122.0(2) . . ?
C29 C30 H10 119.0 . . ?
C31 C30 H10 119.0 . . ?
C30 C31 C26 119.2(2) . . ?
C30 C31 C34 117.9(2) . . ?
C26 C31 C34 122.8(2) . . ?
C27 C32 H15 109.5 . . ?
C27 C32 H16 109.5 . . ?
H15 C32 H16 109.5 . . ?
C27 C32 H17 109.5 . . ?
H15 C32 H17 109.5 . . ?
H16 C32 H17 109.5 . . ?
C29 C33 H18 109.5 . . ?
C29 C33 H19 109.5 . . ?
H18 C33 H19 109.5 . . ?
C29 C33 H20 109.5 . . ?
H18 C33 H20 109.5 . . ?
H19 C33 H20 109.5 . . ?
C31 C34 H21 109.5 . . ?
C31 C34 H22 109.5 . . ?
H21 C34 H22 109.5 . . ?
C31 C34 H23 109.5 . . ?
H21 C34 H23 109.5 . . ?
H22 C34 H23 109.5 . . ?
C13 O1 C35 113.30(16) . . ?
O1 C35 H11 109.5 . . ?
O1 C35 H12 109.5 . . ?
H11 C35 H12 109.5 . . ?
O1 C35 H13 109.5 . . ?
H11 C35 H13 109.5 . . ?
H12 C35 H13 109.5 . . ?
C15 C36 C19 121.6(2) . . ?
C15 C36 C16 122.37(19) . . ?
C19 C36 C16 108.29(18) . . ?

loop_
_geom_torsion_atom_site_label_1
_geom_torsion_atom_site_label_2
_geom_torsion_atom_site_label_3
_geom_torsion_atom_site_label_4
_geom_torsion
_geom_torsion_site_symmetry_1
_geom_torsion_site_symmetry_2
_geom_torsion_site_symmetry_3
_geom_torsion_site_symmetry_4
_geom_torsion_publ_flag
C15 C1 C2 C3 0.6(4) . . . . ?
C25 C1 C2 C3 170.0(2) . . . . ?
C1 C2 C3 C16 8.8(3) . . . . ?
C1 C2 C3 C4 -155.4(2) . . . . ?
C16 C3 C4 C5 -10.0(3) . . . . ?
C2 C3 C4 C5 154.2(2) . . . . ?
C3 C4 C5 C6 -0.2(4) . . . . ?
C4 C5 C6 C17 9.6(3) . . . . ?
C4 C5 C6 C7 -154.9(2) . . . . ?
C17 C6 C7 C8 -10.2(3) . . . . ?
C5 C6 C7 C8 154.2(2) . . . . ?
C6 C7 C8 C9 -0.9(4) . . . . ?
C7 C8 C9 C18 11.6(3) . . . . ?
C7 C8 C9 C10 -154.7(2) . . . . ?
C18 C9 C10 C11 -11.0(3) . . . . ?
C8 C9 C10 C11 155.2(2) . . . . ?
C9 C10 C11 C12 0.6(4) . . . . ?
C10 C11 C12 C19 11.0(3) . . . . ?
C10 C11 C12 C13 -154.0(2) . . . . ?
C19 C12 C13 O1 179.79(18) . . . . ?
C11 C12 C13 O1 -15.3(3) . . . . ?
C19 C12 C13 C14 -5.7(3) . . . . ?
C11 C12 C13 C14 159.2(2) . . . . ?
O1 C13 C14 C15 169.29(19) . . . . ?
C12 C13 C14 C15 -4.9(3) . . . . ?
O1 C13 C14 C20 -5.4(3) . . . . ?
C12 C13 C14 C20 -179.6(2) . . . . ?
C2 C1 C15 C36 -9.7(3) . . . . ?
C25 C1 C15 C36 -179.2(2) . . . . ?
C2 C1 C15 C14 154.5(2) . . . . ?
C25 C1 C15 C14 -15.0(3) . . . . ?
C13 C14 C15 C36 12.8(3) . . . . ?
C20 C14 C15 C36 -172.00(19) . . . . ?
C13 C14 C15 C1 -151.2(2) . . . . ?
C20 C14 C15 C1 24.0(3) . . . . ?
C2 C3 C16 C17 -155.6(2) . . . . ?
C4 C3 C16 C17 10.8(3) . . . . ?
C2 C3 C16 C36 -9.3(3) . . . . ?
C4 C3 C16 C36 157.1(2) . . . . ?
C7 C6 C17 C16 157.7(2) . . . . ?
C5 C6 C17 C16 -9.0(3) . . . . ?
C7 C6 C17 C18 10.5(3) . . . . ?
C5 C6 C17 C18 -156.2(2) . . . . ?
C3 C16 C17 C6 -1.3(4) . . . . ?
C36 C16 C17 C6 -151.7(2) . . . . ?
C3 C16 C17 C18 149.7(2) . . . . ?
C36 C16 C17 C18 -0.8(3) . . . . ?
C8 C9 C18 C17 -11.4(3) . . . . ?
C10 C9 C18 C17 156.9(2) . . . . ?
C8 C9 C18 C19 -158.2(2) . . . . ?
C10 C9 C18 C19 10.1(3) . . . . ?
C6 C17 C18 C9 0.3(3) . . . . ?
C16 C17 C18 C9 -151.0(2) . . . . ?
C6 C17 C18 C19 151.4(2) . . . . ?
C16 C17 C18 C19 0.0(3) . . . . ?
C13 C12 C19 C36 8.7(3) . . . . ?
C11 C12 C19 C36 -158.1(2) . . . . ?
C13 C12 C19 C18 154.8(2) . . . . ?
C11 C12 C19 C18 -12.0(3) . . . . ?
C9 C18 C19 C12 1.5(3) . . . . ?
C17 C18 C19 C12 -149.7(2) . . . . ?
C9 C18 C19 C36 152.0(2) . . . . ?
C17 C18 C19 C36 0.7(3) . . . . ?
C13 C14 C20 C21 -22.1(4) . . . . ?
C15 C14 C20 C21 163.1(2) . . . . ?
C13 C14 C20 C24 162.1(2) . . . 3_656 ?
C15 C14 C20 C24 -12.7(3) . . . 3_656 ?
C24 C20 C21 C22 -1.7(3) 3_656 . . . ?
C14 C20 C21 C22 -177.5(2) . . . . ?
C20 C21 C22 C23 -179.0(2) . . . . ?
C20 C21 C22 C22 1.1(4) . . . 3_656 ?
C21 C22 C23 C24 -179.6(2) . . . . ?
C22 C22 C23 C24 0.3(4) 3_656 . . . ?
C22 C23 C24 C20 0.2(4) . . . 3_656 ?
C22 C23 C24 C25 177.1(2) . . . 3_656 ?
C2 C1 C25 C24 -174.1(2) . . . 3_656 ?
C15 C1 C25 C24 -4.6(3) . . . 3_656 ?
C2 C1 C25 C26 54.9(3) . . . . ?
C15 C1 C25 C26 -135.6(2) . . . . ?
C1 C25 C26 C27 67.9(2) . . . . ?
C24 C25 C26 C27 -63.2(3) 3_656 . . . ?
C1 C25 C26 C31 -110.3(2) . . . . ?
C24 C25 C26 C31 118.6(2) 3_656 . . . ?
C31 C26 C27 C28 -1.1(3) . . . . ?
C25 C26 C27 C28 -179.33(19) . . . . ?
C31 C26 C27 C32 179.1(2) . . . . ?
C25 C26 C27 C32 0.9(3) . . . . ?
C26 C27 C28 C29 1.7(3) . . . . ?
C32 C27 C28 C29 -178.5(2) . . . . ?
C27 C28 C29 C30 -1.3(3) . . . . ?
C27 C28 C29 C33 178.8(2) . . . . ?
C28 C29 C30 C31 0.5(3) . . . . ?
C33 C29 C30 C31 -179.7(2) . . . . ?
C29 C30 C31 C26 0.1(3) . . . . ?
C29 C30 C31 C34 -179.9(2) . . . . ?
C27 C26 C31 C30 0.3(3) . . . . ?
C25 C26 C31 C30 178.49(19) . . . . ?
C27 C26 C31 C34 -179.8(2) . . . . ?
C25 C26 C31 C34 -1.6(3) . . . . ?
C14 C13 O1 C35 -81.8(2) . . . . ?
C12 C13 O1 C35 92.8(2) . . . . ?
C1 C15 C36 C19 155.0(2) . . . . ?
C14 C15 C36 C19 -10.3(3) . . . . ?
C1 C15 C36 C16 9.4(3) . . . . ?
C14 C15 C36 C16 -155.9(2) . . . . ?
C12 C19 C36 C15 -0.8(3) . . . . ?
C18 C19 C36 C15 -151.0(2) . . . . ?
C12 C19 C36 C16 149.1(2) . . . . ?
C18 C19 C36 C16 -1.2(3) . . . . ?
C3 C16 C36 C15 0.3(4) . . . . ?
C17 C16 C36 C15 150.8(2) . . . . ?
C3 C16 C36 C19 -149.3(2) . . . . ?
C17 C16 C36 C19 1.2(3) . . . . ?

_refine_diff_density_max         0.243
_refine_diff_density_min         -0.233
_refine_diff_density_rms         0.047

_shelx_res_file                  
;

    180115wu.res created by SHELXL-2014/7

TITL 180115wu_a.res in P2(1)/c
REM  Yadorkari-X generated
CELL 1.54184 10.7377 7.2096 30.6438 90.0000 97.7300 90.0000
ZERR 4.0 0.0004 0.0003 0.0010 0.0000 0.0030 0.0000
LATT 1
SYMM -X, 1/2+Y, 1/2-Z
REM  SPGR P21/c monoclinic
SFAC C H O
UNIT 144 96 4
SIZE 0.05 0.05 0.01
TEMP -180.0
L.S. 20
FMAP 2
PLAN -20
ACTA
CONF
LIST 4
BOND $H
MERG 2
OMIT -10.000000 134.000000
OMIT    1    0    2

WGHT    0.065300    0.797100
FVAR       0.78021
C1    1    0.556729    0.309109    0.356044    11.00000    0.02456    0.03104 =
         0.02590   -0.00129    0.00053   -0.00519
C2    1    0.613166    0.371904    0.320732    11.00000    0.02499    0.03692 =
         0.02770    0.00049    0.00245   -0.00605
AFIX  43
H1    2    0.702142    0.382179    0.324036    11.00000   -1.20000
AFIX   0
C3    1    0.541885    0.422213    0.279176    11.00000    0.02811    0.02959 =
         0.02854    0.00096    0.00191   -0.00410
C4    1    0.582566    0.424379    0.236175    11.00000    0.02920    0.03281 =
         0.03217    0.00305    0.00565   -0.00288
AFIX  43
H2    2    0.669297    0.440278    0.233923    11.00000   -1.20000
AFIX   0
C5    1    0.498906    0.404003    0.198397    11.00000    0.03545    0.03582 =
         0.02694    0.00451    0.00813   -0.00231
AFIX  43
H3    2    0.529551    0.406676    0.170730    11.00000   -1.20000
AFIX   0
C6    1    0.365811    0.378642    0.199410    11.00000    0.03555    0.03023 =
         0.02428    0.00390    0.00257    0.00200
C7    1    0.274582    0.291037    0.167465    11.00000    0.03553    0.03550 =
         0.02310    0.00230    0.00222    0.00314
AFIX  43
H4    2    0.289310    0.287035    0.137597    11.00000   -1.20000
AFIX   0
C8    1    0.166125    0.212394    0.178726    11.00000    0.03174    0.03921 =
         0.02400    0.00100   -0.00538    0.00237
AFIX  43
H5    2    0.107769    0.157468    0.156392    11.00000   -1.20000
AFIX   0
C9    1    0.139359    0.211616    0.223443    11.00000    0.02185    0.03991 =
         0.02773    0.00445   -0.00216    0.00431
C10   1    0.062039    0.086159    0.244583    11.00000    0.02238    0.04804 =
         0.02903    0.00082   -0.00387   -0.00072
AFIX  43
H6    2   -0.003641    0.021181    0.227090    11.00000   -1.20000
AFIX   0
C11   1    0.080485    0.057530    0.289451    11.00000    0.02156    0.04517 =
         0.03009    0.00287    0.00117   -0.00073
AFIX  43
H7    2    0.027744   -0.027402    0.302014    11.00000   -1.20000
AFIX   0
C12   1    0.177892    0.153300    0.317839    11.00000    0.01865    0.04333 =
         0.02511   -0.00071    0.00295    0.00208
C13   1    0.240705    0.093174    0.360002    11.00000    0.02123    0.03737 =
         0.02446   -0.00106    0.00617   -0.00048
C14   1    0.358436    0.163094    0.378449    11.00000    0.02205    0.03302 =
         0.02258   -0.00273    0.00371    0.00062
C15   1    0.422875    0.289800    0.352274    11.00000    0.02356    0.03096 =
         0.02255   -0.00466    0.00303    0.00026
C16   1    0.413544    0.428606    0.279043    11.00000    0.03134    0.02652 =
         0.02644   -0.00013    0.00268   -0.00071
C17   1    0.327970    0.405650    0.240319    11.00000    0.02848    0.02806 =
         0.02692    0.00351    0.00110    0.00347
C18   1    0.216959    0.323884    0.251798    11.00000    0.02570    0.03390 =
         0.02519    0.00172    0.00044    0.00678
C19   1    0.234729    0.296365    0.298285    11.00000    0.02267    0.03727 =
         0.02457   -0.00035    0.00293    0.00677
C20   1    0.428484    0.107337    0.421248    11.00000    0.02220    0.03172 =
         0.02319   -0.00330    0.00260   -0.00126
C21   1    0.369633    0.028140    0.454066    11.00000    0.01924    0.03613 =
         0.02380   -0.00219    0.00176   -0.00017
AFIX  43
H8    2    0.281896    0.004583    0.448413    11.00000   -1.20000
AFIX   0
C22   1    0.434685   -0.019032    0.495583    11.00000    0.02140    0.03143 =
         0.02326   -0.00184    0.00342   -0.00119
C23   1    0.375559   -0.102523    0.528988    11.00000    0.01975    0.03936 =
         0.02673   -0.00193    0.00176   -0.00375
AFIX  43
H14   2    0.288208   -0.128825    0.523170    11.00000   -1.20000
AFIX   0
C24   1    0.438987   -0.147565    0.569676    11.00000    0.02163    0.03093 =
         0.02502   -0.00277    0.00340   -0.00223
C25   1    0.636684    0.228810    0.396140    11.00000    0.02433    0.03661 =
         0.02658    0.00066    0.00117   -0.00337
AFIX  13
H24   2    0.681642    0.121052    0.384899    11.00000   -1.20000
AFIX   0
C26   1    0.740114    0.362751    0.415418    11.00000    0.02348    0.03678 =
         0.01930    0.00285    0.00179   -0.00370
C27   1    0.710573    0.528391    0.435478    11.00000    0.03164    0.03984 =
         0.02458    0.00117    0.00270   -0.00249
C28   1    0.806517    0.648563    0.452324    11.00000    0.04266    0.03880 =
         0.02517    0.00314    0.00020   -0.00485
AFIX  43
H9    2    0.785951    0.759171    0.466616    11.00000   -1.20000
AFIX   0
C29   1    0.931739    0.610875    0.448772    11.00000    0.03674    0.04105 =
         0.02355    0.00548   -0.00353   -0.01209
C30   1    0.959371    0.446899    0.428631    11.00000    0.02377    0.05484 =
         0.02961    0.01175    0.00081   -0.00423
AFIX  43
H10   2    1.044551    0.418700    0.426139    11.00000   -1.20000
AFIX   0
C31   1    0.865776    0.321672    0.411862    11.00000    0.02572    0.03934 =
         0.02430    0.00401    0.00242   -0.00126
C32   1    0.576274    0.580925    0.439557    11.00000    0.03642    0.04550 =
         0.04430   -0.00556    0.00802    0.00379
AFIX 137
H15   2    0.574232    0.706276    0.451809    11.00000   -1.50000
H16   2    0.541581    0.492872    0.459099    11.00000   -1.50000
H17   2    0.525981    0.577669    0.410405    11.00000   -1.50000
AFIX   0
C33   1    1.034304    0.745210    0.466519    11.00000    0.04367    0.05835 =
         0.04004    0.00837   -0.00695   -0.02186
AFIX 137
H18   2    1.109261    0.675847    0.478943    11.00000   -1.50000
H19   2    1.005209    0.821983    0.489528    11.00000   -1.50000
H20   2    1.054929    0.824882    0.442589    11.00000   -1.50000
AFIX   0
C34   1    0.905357    0.147352    0.390684    11.00000    0.03099    0.05362 =
         0.04579   -0.00065    0.00832    0.00446
AFIX 137
H21   2    0.997225    0.143711    0.392891    11.00000   -1.50000
H22   2    0.868911    0.145312    0.359601    11.00000   -1.50000
H23   2    0.875763    0.039282    0.405742    11.00000   -1.50000
AFIX   0
O1    3    0.183352   -0.050219    0.379729    11.00000    0.02212    0.04280 =
         0.02664    0.00290    0.00205   -0.00557
C35   1    0.229233   -0.230137    0.369673    11.00000    0.03916    0.03852 =
         0.04069   -0.00050    0.00941   -0.00508
AFIX 137
H11   2    0.221519   -0.245731    0.337653    11.00000   -1.50000
H12   2    0.179799   -0.325944    0.382177    11.00000   -1.50000
H13   2    0.317702   -0.241552    0.382324    11.00000   -1.50000
AFIX   0
C36   1    0.355313    0.363303    0.314880    11.00000    0.02539    0.02969 =
         0.02283   -0.00229    0.00277    0.00200

HKLF 4 1 1 0 0 0 1 0 0 0 1

REM  180115wu_a.res in P2(1)/c
REM R1 =  0.0475 for    3041 Fo > 4sig(Fo)  and  0.0739 for all    4182 data
REM    338 parameters refined using      0 restraints

END

WGHT      0.0625      0.8172

REM Highest difference peak  0.243,  deepest hole -0.233,  1-sigma level  0.047
Q1    1   0.3156  0.2598  0.4399  11.00000  0.05    0.24
Q2    1   0.9987  0.8857  0.4871  11.00000  0.05    0.22
Q3    1   0.5033  0.4850  0.4279  11.00000  0.05    0.21
Q4    1   1.0425  0.3626  0.4239  11.00000  0.05    0.19
Q5    1   0.9874  0.2612  0.4068  11.00000  0.05    0.18
Q6    1   0.1697  0.3224  0.3434  11.00000  0.05    0.17
Q7    1   0.5455  0.3327  0.1630  11.00000  0.05    0.16
Q8    1   0.8399  0.7553  0.4712  11.00000  0.05    0.16
Q9    1   0.6917  0.2999  0.4068  11.00000  0.05    0.16
Q10   1   1.1167  0.6553  0.4584  11.00000  0.05    0.15
Q11   1   0.7350  0.3416  0.3227  11.00000  0.05    0.15
Q12   1   0.4904  0.3506  0.3616  11.00000  0.05    0.15
Q13   1   0.1228  0.0796  0.1674  11.00000  0.05    0.14
Q14   1   0.5472  0.3256  0.2208  11.00000  0.05    0.14
Q15   1   1.1257  0.5550  0.4525  11.00000  0.05    0.14
Q16   1  -0.0506  0.2864  0.2582  11.00000  0.05    0.14
Q17   1   0.6919  0.3830  0.2310  11.00000  0.05    0.14
Q18   1   0.8261  0.0979  0.3794  11.00000  0.05    0.14
Q19   1   0.2841  0.1880  0.3772  11.00000  0.05    0.14
Q20   1   0.0716  0.0964  0.2001  11.00000  0.05    0.14
;
_shelx_res_checksum              65898
####################################################################### 
# 
# This file contains crystal structure data downloaded from the 
# Cambridge Structural Database (CSD) hosted by the Cambridge 
# Crystallographic Data Centre (CCDC).
# 
# Full information about CCDC data access policies and citation 
# guidelines are available at http://www.ccdc.cam.ac.uk/access/V1 
# 
# Audit and citation data items may have been added by the CCDC. 
# Please retain this information to preserve the provenance of 
# this file and to allow appropriate attribution of the data. 
# 
#######################################################################

data_180119wu
_database_code_depnum_ccdc_archive 'CCDC 1819179'
_audit_update_record             
;
2018-01-25 deposited with the CCDC.
2018-05-14 downloaded from the CCDC.
;

_audit_creation_method           SHELXL-2014/7
_shelx_SHELXL_version_number     2014/7
_chemical_name_systematic        ?
_chemical_name_common            ?
_chemical_melting_point          ?
_chemical_formula_moiety         '0.5(C72 H46 O2), (C6 H5 Cl)'
_chemical_formula_sum            'C42 H28 Cl O'
_chemical_formula_weight         584.09

loop_
_atom_type_symbol
_atom_type_description
_atom_type_scat_dispersion_real
_atom_type_scat_dispersion_imag
_atom_type_scat_source
C C 0.0181 0.0091 'International Tables Vol C Tables 4.2.6.8 and 6.1.1.4'
H H 0.0000 0.0000 'International Tables Vol C Tables 4.2.6.8 and 6.1.1.4'
O O 0.0492 0.0322 'International Tables Vol C Tables 4.2.6.8 and 6.1.1.4'
Cl Cl 0.3639 0.7018 'International Tables Vol C Tables 4.2.6.8 and 6.1.1.4'

_space_group_crystal_system      triclinic
_space_group_IT_number           2
_space_group_name_H-M_alt        'P -1'
_space_group_name_Hall           '-P 1'

_shelx_space_group_comment       
;
The symmetry employed for this shelxl refinement is uniquely defined
by the following loop, which should always be used as a source of
symmetry information in preference to the above space-group names.
They are only intended as comments.
;

loop_
_space_group_symop_operation_xyz
'x, y, z'
'-x, -y, -z'

_cell_length_a                   7.3515(7)
_cell_length_b                   11.2839(11)
_cell_length_c                   19.4024(19)
_cell_angle_alpha                74.348(9)
_cell_angle_beta                 87.386(8)
_cell_angle_gamma                73.241(8)
_cell_volume                     1483.1(3)
_cell_formula_units_Z            2
_cell_measurement_temperature    93(2)
_cell_measurement_reflns_used    268
_cell_measurement_theta_min      25.5
_cell_measurement_theta_max      65.7

_exptl_crystal_description       prism
_exptl_crystal_colour            blue
_exptl_crystal_density_meas      ?
_exptl_crystal_density_method    ?
_exptl_crystal_density_diffrn    1.308
_exptl_crystal_F_000             610
_exptl_transmission_factor_min   ?
_exptl_transmission_factor_max   ?
_exptl_crystal_size_max          0.200
_exptl_crystal_size_mid          0.030
_exptl_crystal_size_min          0.010
_exptl_absorpt_coefficient_mu    1.394
_shelx_estimated_absorpt_T_min   0.768
_shelx_estimated_absorpt_T_max   0.986
_exptl_absorpt_correction_type   multi-scan
_exptl_absorpt_correction_T_min  0.951
_exptl_absorpt_correction_T_max  0.986
_exptl_absorpt_process_details   'REQAB (Rigaku, 1998)'
_exptl_absorpt_special_details   ?
_diffrn_ambient_temperature      93(2)
_diffrn_radiation_wavelength     1.54184
_diffrn_radiation_type           CuK\a
_diffrn_source                   ?
_diffrn_measurement_device_type  'Rigaku XtaLAB P200'
_diffrn_measurement_method       \w
_diffrn_detector_area_resol_mean 5.8140
_diffrn_reflns_number            17557
_diffrn_reflns_av_unetI/netI     0.1198
_diffrn_reflns_av_R_equivalents  0.1211
_diffrn_reflns_limit_h_min       -8
_diffrn_reflns_limit_h_max       8
_diffrn_reflns_limit_k_min       -12
_diffrn_reflns_limit_k_max       12
_diffrn_reflns_limit_l_min       -22
_diffrn_reflns_limit_l_max       22
_diffrn_reflns_theta_min         4.248
_diffrn_reflns_theta_max         62.496
_diffrn_reflns_theta_full        62.496
_diffrn_measured_fraction_theta_max 0.982
_diffrn_measured_fraction_theta_full 0.982
_diffrn_reflns_Laue_measured_fraction_max 0.982
_diffrn_reflns_Laue_measured_fraction_full 0.982
_diffrn_reflns_point_group_measured_fraction_max 0.982
_diffrn_reflns_point_group_measured_fraction_full 0.982
_reflns_number_total             4657
_reflns_number_gt                2367
_reflns_threshold_expression     'I > 2\s(I)'
_reflns_Friedel_coverage         0.000
_reflns_Friedel_fraction_max     .
_reflns_Friedel_fraction_full    .

_reflns_special_details          
;
 Reflections were merged by SHELXL according to the crystal
 class for the calculation of statistics and refinement.
 
 _reflns_Friedel_fraction is defined as the number of unique
 Friedel pairs measured divided by the number that would be
 possible theoretically, ignoring centric projections and
 systematic absences.
;

_computing_data_collection       ?
_computing_cell_refinement       ?
_computing_data_reduction        ?
_computing_structure_solution    ?
_computing_structure_refinement  'SHELXL-2014/7 (Sheldrick, 2014)'
_computing_molecular_graphics    ?
_computing_publication_material  ?
_refine_special_details          ?
_refine_ls_structure_factor_coef Fsqd
_refine_ls_matrix_type           full
_refine_ls_weighting_scheme      calc
_refine_ls_weighting_details     
'w=1/[\s^2^(Fo^2^)+(0.1250P)^2^+1.6308P] where P=(Fo^2^+2Fc^2^)/3'
_atom_sites_solution_primary     ?
_atom_sites_solution_secondary   ?
_atom_sites_solution_hydrogens   geom
_refine_ls_hydrogen_treatment    constr
_refine_ls_extinction_method     none
_refine_ls_extinction_coef       .
_refine_ls_number_reflns         4657
_refine_ls_number_parameters     427
_refine_ls_number_restraints     106
_refine_ls_R_factor_all          0.1661
_refine_ls_R_factor_gt           0.0854
_refine_ls_wR_factor_ref         0.2730
_refine_ls_wR_factor_gt          0.2120
_refine_ls_goodness_of_fit_ref   1.002
_refine_ls_restrained_S_all      1.001
_refine_ls_shift/su_max          0.000
_refine_ls_shift/su_mean         0.000

loop_
_atom_site_label
_atom_site_type_symbol
_atom_site_fract_x
_atom_site_fract_y
_atom_site_fract_z
_atom_site_U_iso_or_equiv
_atom_site_adp_type
_atom_site_occupancy
_atom_site_site_symmetry_order
_atom_site_calc_flag
_atom_site_refinement_flags_posn
_atom_site_refinement_flags_adp
_atom_site_refinement_flags_occupancy
_atom_site_disorder_assembly
_atom_site_disorder_group
C1 C 0.6794(8) 0.5760(5) 0.2439(3) 0.0391(13) Uani 1 1 d . . . . .
C2 C 0.6889(8) 0.6400(6) 0.1720(3) 0.0457(15) Uani 1 1 d . . . . .
H1 H 0.5921 0.7172 0.1518 0.055 Uiso 1 1 calc R U . . .
C3 C 0.8398(8) 0.5938(6) 0.1269(3) 0.0440(14) Uani 1 1 d . . . . .
C4 C 0.9095(9) 0.6655(6) 0.0640(3) 0.0515(16) Uani 1 1 d . . . . .
H2 H 0.8270 0.7437 0.0361 0.062 Uiso 1 1 calc R U . . .
C5 C 1.0937(9) 0.6237(6) 0.0430(3) 0.0491(16) Uani 1 1 d . . . . .
H3 H 1.1351 0.6742 0.0012 0.059 Uiso 1 1 calc R U . . .
C6 C 1.2254(8) 0.5046(6) 0.0830(3) 0.0419(14) Uani 1 1 d . . . . .
C7 C 1.4306(9) 0.4712(6) 0.0884(3) 0.0470(15) Uani 1 1 d . . . . .
H4 H 1.4966 0.5142 0.0514 0.056 Uiso 1 1 calc R U . . .
C8 C 1.5315(9) 0.3792(6) 0.1456(3) 0.0460(15) Uani 1 1 d . . . . .
H5 H 1.6663 0.3588 0.1461 0.055 Uiso 1 1 calc R U . . .
C9 C 1.4448(8) 0.3127(5) 0.2043(3) 0.0402(14) Uani 1 1 d . . . . .
C10 C 1.5115(8) 0.2521(5) 0.2768(3) 0.0442(15) Uani 1 1 d . . . . .
H6 H 1.6449 0.2210 0.2864 0.053 Uiso 1 1 calc R U . . .
C11 C 1.3939(8) 0.2360(5) 0.3335(3) 0.0422(14) Uani 1 1 d . . . . .
H7 H 1.4476 0.1944 0.3805 0.051 Uiso 1 1 calc R U . . .
C12 C 1.1878(8) 0.2819(5) 0.3226(3) 0.0373(13) Uani 1 1 d . . . . .
C13 C 1.0498(8) 0.3171(5) 0.3727(3) 0.0367(13) Uani 1 1 d . . . . .
C14 C 0.8634(8) 0.4022(5) 0.3503(3) 0.0393(14) Uani 1 1 d . . . . .
C15 C 0.8230(8) 0.4555(5) 0.2756(3) 0.0396(14) Uani 1 1 d . . . . .
C16 C 0.9448(8) 0.4048(5) 0.2284(3) 0.0402(14) Uani 1 1 d . . . . .
C17 C 0.9548(8) 0.4717(5) 0.1562(3) 0.0402(14) Uani 1 1 d . . . . .
C18 C 1.1460(8) 0.4279(6) 0.1345(3) 0.0432(14) Uani 1 1 d . . . . .
C19 C 1.2497(9) 0.3346(5) 0.1946(3) 0.0457(15) Uani 1 1 d . . . . .
C20 C 1.1287(8) 0.3198(5) 0.2528(3) 0.0408(14) Uani 1 1 d . . . . .
C21 C 0.7195(8) 0.4502(5) 0.3984(3) 0.0382(13) Uani 1 1 d . . . . .
C22 C 0.5645(8) 0.5679(5) 0.3659(3) 0.0376(13) Uani 1 1 d . . . . .
C23 C 0.5499(8) 0.6294(5) 0.2931(3) 0.0399(14) Uani 1 1 d . . . . .
C24 C 0.7158(8) 0.3928(5) 0.4689(3) 0.0381(13) Uani 1 1 d . . . . .
H8 H 0.8128 0.3157 0.4890 0.046 Uiso 1 1 calc R U . . .
C25 C 0.4275(8) 0.5577(5) 0.4844(3) 0.0394(13) Uani 1 1 d . . . . .
C26 C 0.4262(8) 0.6161(5) 0.4127(3) 0.0380(13) Uani 1 1 d . . . . .
H9 H 0.3278 0.6929 0.3933 0.046 Uiso 1 1 calc R U . . .
C27 C 0.3972(8) 0.7534(5) 0.2646(3) 0.0405(14) Uani 1 1 d . . . . .
C28 C 0.4263(8) 0.8691(5) 0.2658(3) 0.0436(14) Uani 1 1 d . . . . .
C29 C 0.2815(9) 0.9828(5) 0.2372(3) 0.0470(15) Uani 1 1 d . . . . .
H10 H 0.2996 1.0624 0.2382 0.056 Uiso 1 1 calc R U . . .
C30 C 0.1138(9) 0.9833(6) 0.2078(3) 0.0468(15) Uani 1 1 d . . . . .
C31 C 0.0896(8) 0.8647(6) 0.2078(3) 0.0454(15) Uani 1 1 d . . . . .
H11 H -0.0242 0.8629 0.1873 0.054 Uiso 1 1 calc R U . . .
C32 C 0.2284(8) 0.7490(5) 0.2371(3) 0.0419(14) Uani 1 1 d . . . . .
C33 C 0.6055(9) 0.8738(6) 0.2976(4) 0.0580(18) Uani 1 1 d . . . . .
H12 H 0.6019 0.8477 0.3500 0.087 Uiso 1 1 calc R U . . .
H13 H 0.6165 0.9615 0.2818 0.087 Uiso 1 1 calc R U . . .
H14 H 0.7153 0.8151 0.2819 0.087 Uiso 1 1 calc R U . . .
C34 C -0.0357(10) 1.1054(6) 0.1756(4) 0.0641(19) Uani 1 1 d . . . . .
H15 H -0.0662 1.1575 0.2099 0.096 Uiso 1 1 calc R U . . .
H16 H -0.1502 1.0858 0.1639 0.096 Uiso 1 1 calc R U . . .
H17 H 0.0109 1.1530 0.1319 0.096 Uiso 1 1 calc R U . . .
C35 C 0.1929(9) 0.6237(6) 0.2387(4) 0.0568(18) Uani 1 1 d . . . . .
H18 H 0.2866 0.5790 0.2098 0.085 Uiso 1 1 calc R U . . .
H19 H 0.0647 0.6403 0.2191 0.085 Uiso 1 1 calc R U . . .
H20 H 0.2042 0.5702 0.2882 0.085 Uiso 1 1 calc R U . . .
O1 O 1.1054(5) 0.2745(4) 0.4439(2) 0.0434(10) Uani 1 1 d . . . . .
C36 C 1.1846(9) 0.3613(6) 0.4669(4) 0.0549(17) Uani 1 1 d . . . . .
H21 H 1.3000 0.3679 0.4408 0.082 Uiso 1 1 calc R U . . .
H22 H 1.2159 0.3286 0.5184 0.082 Uiso 1 1 calc R U . . .
H23 H 1.0915 0.4464 0.4572 0.082 Uiso 1 1 calc R U . . .
C37 C 0.5109(19) 0.0393(11) 0.0081(7) 0.066(3) Uani 0.5 1 d G U P A -1
C38 C 0.5807(16) 0.0069(10) -0.0542(6) 0.064(3) Uani 0.5 1 d G U P A -1
H24 H 0.6597 0.0517 -0.0836 0.077 Uiso 0.5 1 calc R U P A -1
C39 C 0.5348(16) -0.0913(10) -0.0736(5) 0.064(3) Uani 0.5 1 d G U P A -1
H25 H 0.5825 -0.1135 -0.1161 0.076 Uiso 0.5 1 calc R U P A -1
C40 C 0.4191(18) -0.1569(10) -0.0306(6) 0.060(5) Uani 0.5 1 d G U P A -1
H26 H 0.3878 -0.2240 -0.0438 0.072 Uiso 0.5 1 calc R U P A -1
C41 C 0.3494(15) -0.1245(10) 0.0317(5) 0.066(3) Uani 0.5 1 d G U P A -1
H27 H 0.2703 -0.1693 0.0611 0.079 Uiso 0.5 1 calc R U P A -1
C42 C 0.3953(17) -0.0263(10) 0.0510(5) 0.065(3) Uani 0.5 1 d G U P A -1
H28 H 0.3476 -0.0041 0.0936 0.078 Uiso 0.5 1 calc R U P A -1
Cl1 Cl 0.5651(9) 0.1621(5) 0.0317(4) 0.098(2) Uani 0.5 1 d . U P A -1
Cl2 Cl 0.3852(7) 0.9305(5) 0.4707(3) 0.0535(13) Uiso 0.3 1 d D U P B -1
C48 C 0.0135(14) 0.990(2) 0.4322(7) 0.055(5) Uiso 0.3 1 d DG U P B -1
H29 H 0.0570 0.9798 0.3868 0.066 Uiso 0.3 1 calc R U P B -1
C49 C 0.1444(11) 0.975(2) 0.4858(6) 0.054(6) Uiso 0.3 1 d DG U P B -1
C50 C 0.0819(15) 0.991(2) 0.5522(7) 0.064(5) Uiso 0.3 1 d DG U P B -1
H30 H 0.1713 0.9809 0.5888 0.077 Uiso 0.3 1 calc R U P B -1
C51 C -0.1114(16) 1.023(2) 0.5651(9) 0.065(5) Uiso 0.3 1 d DG U P B -1
H31 H -0.1541 1.0351 0.6103 0.077 Uiso 0.3 1 calc R U P B -1
C52 C -0.2444(17) 1.0381(17) 0.5107(9) 0.068(6) Uiso 0.3 1 d DG U P B -1
H32 H -0.3765 1.0601 0.5193 0.082 Uiso 0.3 1 calc R U P B -1
C53 C -0.181(2) 1.0206(19) 0.4445(8) 0.050(5) Uiso 0.3 1 d DG U P B -1
H33 H -0.2697 1.0292 0.4080 0.060 Uiso 0.3 1 calc R U P B -1
Cl3 Cl -0.0131(19) 0.9604(12) 0.3885(6) 0.088(3) Uiso 0.2 1 d . U P B -2
C54 C 0.1521(17) 0.978(3) 0.5107(11) 0.039(6) Uiso 0.2 1 d G U P B -2
H34 H 0.2747 0.9554 0.4917 0.047 Uiso 0.2 1 calc R U P B -2
C55 C 0.133(3) 0.997(2) 0.5790(10) 0.048(6) Uiso 0.2 1 d G U P B -2
H35 H 0.2420 0.9867 0.6067 0.057 Uiso 0.2 1 calc R U P B -2
C56 C -0.047(3) 1.030(2) 0.6067(7) 0.049(7) Uiso 0.2 1 d G U P B -2
H36 H -0.0604 1.0427 0.6534 0.058 Uiso 0.2 1 calc R U P B -2
C57 C -0.207(2) 1.045(2) 0.5662(9) 0.059(6) Uiso 0.2 1 d G U P B -2
H37 H -0.3312 1.0676 0.5841 0.071 Uiso 0.2 1 calc R U P B -2
C58 C -0.180(5) 1.027(5) 0.503(2) 0.049(7) Uiso 0.2 1 d G U P B -2
H38 H -0.2908 1.0370 0.4761 0.059 Uiso 0.2 1 calc R U P B -2
C59 C -0.007(4) 0.994(3) 0.4710(16) 0.049(6) Uiso 0.2 1 d G U P B -2

loop_
_atom_site_aniso_label
_atom_site_aniso_U_11
_atom_site_aniso_U_22
_atom_site_aniso_U_33
_atom_site_aniso_U_23
_atom_site_aniso_U_13
_atom_site_aniso_U_12
C1 0.028(3) 0.037(3) 0.047(3) -0.009(3) -0.003(3) -0.003(3)
C2 0.033(3) 0.043(3) 0.051(4) -0.006(3) -0.003(3) -0.001(3)
C3 0.034(3) 0.045(3) 0.050(4) -0.011(3) -0.002(3) -0.006(3)
C4 0.039(4) 0.050(4) 0.054(4) -0.005(3) -0.001(3) -0.002(3)
C5 0.041(4) 0.047(4) 0.051(4) -0.006(3) 0.005(3) -0.008(3)
C6 0.031(3) 0.044(3) 0.046(3) -0.011(3) 0.004(3) -0.005(3)
C7 0.042(4) 0.047(3) 0.047(4) -0.011(3) -0.001(3) -0.006(3)
C8 0.032(3) 0.044(3) 0.059(4) -0.015(3) 0.005(3) -0.006(3)
C9 0.031(3) 0.037(3) 0.048(4) -0.011(3) 0.001(3) -0.003(3)
C10 0.025(3) 0.038(3) 0.067(4) -0.018(3) 0.004(3) -0.001(3)
C11 0.028(3) 0.037(3) 0.056(4) -0.012(3) 0.000(3) -0.002(3)
C12 0.028(3) 0.029(3) 0.050(4) -0.006(3) -0.001(3) -0.003(2)
C13 0.033(3) 0.025(3) 0.046(3) -0.004(2) 0.000(3) -0.003(2)
C14 0.031(3) 0.033(3) 0.054(4) -0.012(3) 0.003(3) -0.008(3)
C15 0.030(3) 0.040(3) 0.052(4) -0.013(3) 0.002(3) -0.014(3)
C16 0.029(3) 0.037(3) 0.053(4) -0.012(3) 0.001(3) -0.008(3)
C17 0.027(3) 0.039(3) 0.053(4) -0.013(3) 0.000(3) -0.007(3)
C18 0.032(3) 0.042(3) 0.053(4) -0.016(3) -0.004(3) -0.002(3)
C19 0.040(4) 0.037(3) 0.061(4) -0.018(3) 0.005(3) -0.007(3)
C20 0.031(3) 0.035(3) 0.055(4) -0.013(3) 0.004(3) -0.007(3)
C21 0.026(3) 0.031(3) 0.054(4) -0.012(3) 0.003(3) -0.003(2)
C22 0.027(3) 0.034(3) 0.048(4) -0.010(3) -0.001(3) -0.003(3)
C23 0.031(3) 0.037(3) 0.046(4) -0.008(3) 0.000(3) -0.003(3)
C24 0.027(3) 0.036(3) 0.046(4) -0.008(3) 0.000(3) -0.004(2)
C25 0.029(3) 0.034(3) 0.049(4) -0.003(3) -0.004(3) -0.005(2)
C26 0.025(3) 0.030(3) 0.054(4) -0.009(3) 0.000(3) -0.002(2)
C27 0.034(3) 0.039(3) 0.042(3) -0.008(3) 0.004(3) -0.003(3)
C28 0.035(3) 0.038(3) 0.053(4) -0.010(3) 0.003(3) -0.006(3)
C29 0.042(4) 0.032(3) 0.066(4) -0.011(3) 0.000(3) -0.010(3)
C30 0.039(4) 0.038(3) 0.057(4) -0.011(3) -0.002(3) -0.001(3)
C31 0.029(3) 0.047(4) 0.056(4) -0.012(3) -0.002(3) -0.006(3)
C32 0.033(3) 0.036(3) 0.050(4) -0.008(3) 0.000(3) -0.004(3)
C33 0.032(4) 0.051(4) 0.090(5) -0.021(4) -0.005(3) -0.007(3)
C34 0.048(4) 0.046(4) 0.084(5) -0.015(4) -0.010(4) 0.008(3)
C35 0.044(4) 0.045(4) 0.081(5) -0.015(3) -0.006(3) -0.012(3)
O1 0.027(2) 0.038(2) 0.057(3) -0.0104(19) -0.0021(18) 0.0020(17)
C36 0.037(4) 0.054(4) 0.074(5) -0.025(3) -0.002(3) -0.007(3)
C37 0.061(5) 0.060(5) 0.071(5) -0.010(5) 0.001(5) -0.017(5)
C38 0.060(6) 0.058(5) 0.070(6) -0.011(5) 0.008(5) -0.015(5)
C39 0.065(6) 0.054(5) 0.071(6) -0.012(5) 0.015(5) -0.021(5)
C40 0.064(7) 0.056(7) 0.062(7) -0.014(6) 0.008(6) -0.024(6)
C41 0.067(6) 0.064(5) 0.061(5) -0.014(5) 0.010(5) -0.014(5)
C42 0.059(6) 0.064(6) 0.065(6) -0.012(5) 0.001(5) -0.011(5)
Cl1 0.079(4) 0.075(3) 0.142(5) -0.039(3) -0.028(4) -0.014(3)

_geom_special_details            
;
 All esds (except the esd in the dihedral angle between two l.s. planes)
 are estimated using the full covariance matrix.  The cell esds are taken
 into account individually in the estimation of esds in distances, angles
 and torsion angles; correlations between esds in cell parameters are only
 used when they are defined by crystal symmetry.  An approximate (isotropic)
 treatment of cell esds is used for estimating esds involving l.s. planes.
;

loop_
_geom_bond_atom_site_label_1
_geom_bond_atom_site_label_2
_geom_bond_distance
_geom_bond_site_symmetry_2
_geom_bond_publ_flag
C1 C2 1.395(8) . ?
C1 C23 1.443(8) . ?
C1 C15 1.457(8) . ?
C2 C3 1.447(9) . ?
C2 H1 0.9500 . ?
C3 C17 1.373(8) . ?
C3 C4 1.434(8) . ?
C4 C5 1.381(8) . ?
C4 H2 0.9500 . ?
C5 C6 1.450(8) . ?
C5 H3 0.9500 . ?
C6 C18 1.363(8) . ?
C6 C7 1.447(8) . ?
C7 C8 1.368(8) . ?
C7 H4 0.9500 . ?
C8 C9 1.419(8) . ?
C8 H5 0.9500 . ?
C9 C19 1.396(8) . ?
C9 C10 1.428(8) . ?
C10 C11 1.373(8) . ?
C10 H6 0.9500 . ?
C11 C12 1.458(8) . ?
C11 H7 0.9500 . ?
C12 C20 1.356(8) . ?
C12 C13 1.420(8) . ?
C13 O1 1.373(7) . ?
C13 C14 1.435(8) . ?
C14 C15 1.420(8) . ?
C14 C21 1.461(8) . ?
C15 C16 1.371(8) . ?
C16 C17 1.411(8) . ?
C16 C20 1.428(8) . ?
C17 C18 1.434(8) . ?
C18 C19 1.417(8) . ?
C19 C20 1.410(8) . ?
C21 C24 1.350(8) . ?
C21 C22 1.483(7) . ?
C22 C23 1.389(8) . ?
C22 C26 1.421(8) . ?
C23 C27 1.502(8) . ?
C24 C25 1.445(8) 2_666 ?
C24 H8 0.9500 . ?
C25 C26 1.368(8) . ?
C25 C25 1.426(11) 2_666 ?
C25 C24 1.445(8) 2_666 ?
C26 H9 0.9500 . ?
C27 C28 1.389(8) . ?
C27 C32 1.391(8) . ?
C28 C29 1.403(8) . ?
C28 C33 1.500(8) . ?
C29 C30 1.380(8) . ?
C29 H10 0.9500 . ?
C30 C31 1.399(8) . ?
C30 C34 1.491(8) . ?
C31 C32 1.398(8) . ?
C31 H11 0.9500 . ?
C32 C35 1.503(8) . ?
C33 H12 0.9800 . ?
C33 H13 0.9800 . ?
C33 H14 0.9800 . ?
C34 H15 0.9800 . ?
C34 H16 0.9800 . ?
C34 H17 0.9800 . ?
C35 H18 0.9800 . ?
C35 H19 0.9800 . ?
C35 H20 0.9800 . ?
O1 C36 1.444(7) . ?
C36 H21 0.9800 . ?
C36 H22 0.9800 . ?
C36 H23 0.9800 . ?
C37 C38 1.3900 . ?
C37 C42 1.3900 . ?
C37 Cl1 1.723(7) . ?
C38 C39 1.3900 . ?
C38 H24 0.9500 . ?
C39 C40 1.3900 . ?
C39 H25 0.9500 . ?
C40 C41 1.3900 . ?
C40 H26 0.9500 . ?
C41 C42 1.3900 . ?
C41 H27 0.9500 . ?
C42 H28 0.9500 . ?
Cl2 C49 1.730(8) . ?
C48 C49 1.3900 . ?
C48 C53 1.398(16) . ?
C48 H29 0.9500 . ?
C49 C50 1.3900 . ?
C50 C51 1.3900 . ?
C50 H30 0.9500 . ?
C51 C52 1.415(16) . ?
C51 H31 0.9500 . ?
C52 C53 1.3900 . ?
C52 H32 0.9500 . ?
C53 H33 0.9500 . ?
Cl3 C59 1.75(3) . ?
C54 C55 1.3900 . ?
C54 C59 1.38(3) . ?
C54 H34 0.9500 . ?
C55 C56 1.3900 . ?
C55 H35 0.9500 . ?
C56 C57 1.3900 . ?
C56 H36 0.9500 . ?
C57 C58 1.29(4) . ?
C57 H37 0.9500 . ?
C58 C59 1.3900 . ?
C58 H38 0.9500 . ?

loop_
_geom_angle_atom_site_label_1
_geom_angle_atom_site_label_2
_geom_angle_atom_site_label_3
_geom_angle
_geom_angle_site_symmetry_1
_geom_angle_site_symmetry_3
_geom_angle_publ_flag
C2 C1 C23 124.1(5) . . ?
C2 C1 C15 119.7(5) . . ?
C23 C1 C15 115.6(5) . . ?
C1 C2 C3 122.8(5) . . ?
C1 C2 H1 118.6 . . ?
C3 C2 H1 118.6 . . ?
C17 C3 C4 115.2(6) . . ?
C17 C3 C2 114.7(5) . . ?
C4 C3 C2 128.6(6) . . ?
C5 C4 C3 121.6(6) . . ?
C5 C4 H2 119.2 . . ?
C3 C4 H2 119.2 . . ?
C4 C5 C6 121.7(6) . . ?
C4 C5 H3 119.2 . . ?
C6 C5 H3 119.2 . . ?
C18 C6 C7 114.7(5) . . ?
C18 C6 C5 115.1(5) . . ?
C7 C6 C5 128.3(6) . . ?
C8 C7 C6 121.4(6) . . ?
C8 C7 H4 119.3 . . ?
C6 C7 H4 119.3 . . ?
C7 C8 C9 123.2(6) . . ?
C7 C8 H5 118.4 . . ?
C9 C8 H5 118.4 . . ?
C19 C9 C8 114.6(5) . . ?
C19 C9 C10 113.2(5) . . ?
C8 C9 C10 130.4(5) . . ?
C11 C10 C9 123.8(5) . . ?
C11 C10 H6 118.1 . . ?
C9 C10 H6 118.1 . . ?
C10 C11 C12 121.0(6) . . ?
C10 C11 H7 119.5 . . ?
C12 C11 H7 119.5 . . ?
C20 C12 C13 116.9(5) . . ?
C20 C12 C11 113.8(5) . . ?
C13 C12 C11 127.8(5) . . ?
O1 C13 C12 117.5(5) . . ?
O1 C13 C14 120.5(5) . . ?
C12 C13 C14 121.8(5) . . ?
C15 C14 C13 117.7(5) . . ?
C15 C14 C21 117.1(5) . . ?
C13 C14 C21 124.8(5) . . ?
C16 C15 C14 119.2(5) . . ?
C16 C15 C1 115.4(5) . . ?
C14 C15 C1 124.5(5) . . ?
C15 C16 C17 123.5(5) . . ?
C15 C16 C20 120.1(5) . . ?
C17 C16 C20 108.5(5) . . ?
C3 C17 C16 122.4(5) . . ?
C3 C17 C18 122.3(6) . . ?
C16 C17 C18 108.0(5) . . ?
C6 C18 C19 123.5(6) . . ?
C6 C18 C17 122.2(5) . . ?
C19 C18 C17 106.8(5) . . ?
C9 C19 C20 122.1(6) . . ?
C9 C19 C18 121.5(6) . . ?
C20 C19 C18 109.6(5) . . ?
C12 C20 C19 124.4(5) . . ?
C12 C20 C16 122.5(5) . . ?
C19 C20 C16 107.0(5) . . ?
C24 C21 C14 124.6(5) . . ?
C24 C21 C22 118.6(5) . . ?
C14 C21 C22 116.8(5) . . ?
C23 C22 C26 120.2(5) . . ?
C23 C22 C21 122.8(5) . . ?
C26 C22 C21 117.0(5) . . ?
C22 C23 C1 121.0(5) . . ?
C22 C23 C27 120.0(5) . . ?
C1 C23 C27 118.9(5) . . ?
C21 C24 C25 123.7(5) . 2_666 ?
C21 C24 H8 118.2 . . ?
C25 C24 H8 118.2 2_666 . ?
C26 C25 C25 120.0(7) . 2_666 ?
C26 C25 C24 122.6(5) . 2_666 ?
C25 C25 C24 117.3(7) 2_666 2_666 ?
C25 C26 C22 123.3(5) . . ?
C25 C26 H9 118.3 . . ?
C22 C26 H9 118.3 . . ?
C28 C27 C32 121.4(5) . . ?
C28 C27 C23 120.0(5) . . ?
C32 C27 C23 118.6(5) . . ?
C27 C28 C29 118.1(5) . . ?
C27 C28 C33 121.5(5) . . ?
C29 C28 C33 120.3(5) . . ?
C30 C29 C28 122.4(5) . . ?
C30 C29 H10 118.8 . . ?
C28 C29 H10 118.8 . . ?
C29 C30 C31 117.7(5) . . ?
C29 C30 C34 121.6(6) . . ?
C31 C30 C34 120.6(6) . . ?
C32 C31 C30 121.7(5) . . ?
C32 C31 H11 119.1 . . ?
C30 C31 H11 119.1 . . ?
C27 C32 C31 118.6(5) . . ?
C27 C32 C35 121.6(5) . . ?
C31 C32 C35 119.9(5) . . ?
C28 C33 H12 109.5 . . ?
C28 C33 H13 109.5 . . ?
H12 C33 H13 109.5 . . ?
C28 C33 H14 109.5 . . ?
H12 C33 H14 109.5 . . ?
H13 C33 H14 109.5 . . ?
C30 C34 H15 109.5 . . ?
C30 C34 H16 109.5 . . ?
H15 C34 H16 109.5 . . ?
C30 C34 H17 109.5 . . ?
H15 C34 H17 109.5 . . ?
H16 C34 H17 109.5 . . ?
C32 C35 H18 109.5 . . ?
C32 C35 H19 109.5 . . ?
H18 C35 H19 109.5 . . ?
C32 C35 H20 109.5 . . ?
H18 C35 H20 109.5 . . ?
H19 C35 H20 109.5 . . ?
C13 O1 C36 112.8(4) . . ?
O1 C36 H21 109.5 . . ?
O1 C36 H22 109.5 . . ?
H21 C36 H22 109.5 . . ?
O1 C36 H23 109.5 . . ?
H21 C36 H23 109.5 . . ?
H22 C36 H23 109.5 . . ?
C38 C37 C42 120.0 . . ?
C38 C37 Cl1 120.2(7) . . ?
C42 C37 Cl1 119.8(7) . . ?
C37 C38 C39 120.0 . . ?
C37 C38 H24 120.0 . . ?
C39 C38 H24 120.0 . . ?
C40 C39 C38 120.0 . . ?
C40 C39 H25 120.0 . . ?
C38 C39 H25 120.0 . . ?
C39 C40 C41 120.0 . . ?
C39 C40 H26 120.0 . . ?
C41 C40 H26 120.0 . . ?
C40 C41 C42 120.0 . . ?
C40 C41 H27 120.0 . . ?
C42 C41 H27 120.0 . . ?
C41 C42 C37 120.0 . . ?
C41 C42 H28 120.0 . . ?
C37 C42 H28 120.0 . . ?
C49 C48 C53 120.8(6) . . ?
C49 C48 H29 119.6 . . ?
C53 C48 H29 119.6 . . ?
C50 C49 C48 120.0 . . ?
C50 C49 Cl2 120.0(4) . . ?
C48 C49 Cl2 120.0(4) . . ?
C49 C50 C51 120.0 . . ?
C49 C50 H30 120.0 . . ?
C51 C50 H30 120.0 . . ?
C52 C51 C50 120.0(6) . . ?
C52 C51 H31 120.0 . . ?
C50 C51 H31 120.0 . . ?
C51 C52 C53 119.9(6) . . ?
C51 C52 H32 120.1 . . ?
C53 C52 H32 120.1 . . ?
C52 C53 C48 119.3(7) . . ?
C52 C53 H33 120.3 . . ?
C48 C53 H33 120.3 . . ?
C55 C54 C59 119.5(12) . . ?
C55 C54 H34 120.2 . . ?
C59 C54 H34 120.2 . . ?
C54 C55 C56 120.0 . . ?
C54 C55 H35 120.0 . . ?
C56 C55 H35 120.0 . . ?
C57 C56 C55 120.0 . . ?
C57 C56 H36 120.0 . . ?
C55 C56 H36 120.0 . . ?
C56 C57 C58 117.3(16) . . ?
C56 C57 H37 121.4 . . ?
C58 C57 H37 121.4 . . ?
C59 C58 C57 127(4) . . ?
C59 C58 H38 116.5 . . ?
C57 C58 H38 116.5 . . ?
C58 C59 C54 116(3) . . ?
C58 C59 Cl3 117(3) . . ?
C54 C59 Cl3 127(2) . . ?

loop_
_geom_torsion_atom_site_label_1
_geom_torsion_atom_site_label_2
_geom_torsion_atom_site_label_3
_geom_torsion_atom_site_label_4
_geom_torsion
_geom_torsion_site_symmetry_1
_geom_torsion_site_symmetry_2
_geom_torsion_site_symmetry_3
_geom_torsion_site_symmetry_4
_geom_torsion_publ_flag
C23 C1 C2 C3 169.4(6) . . . . ?
C15 C1 C2 C3 -1.7(9) . . . . ?
C1 C2 C3 C17 10.6(8) . . . . ?
C1 C2 C3 C4 -154.8(6) . . . . ?
C17 C3 C4 C5 -11.7(9) . . . . ?
C2 C3 C4 C5 153.7(6) . . . . ?
C3 C4 C5 C6 0.6(10) . . . . ?
C4 C5 C6 C18 10.8(9) . . . . ?
C4 C5 C6 C7 -152.2(6) . . . . ?
C18 C6 C7 C8 -7.0(8) . . . . ?
C5 C6 C7 C8 156.0(6) . . . . ?
C6 C7 C8 C9 -1.8(9) . . . . ?
C7 C8 C9 C19 8.9(8) . . . . ?
C7 C8 C9 C10 -154.6(6) . . . . ?
C19 C9 C10 C11 -10.4(8) . . . . ?
C8 C9 C10 C11 153.3(6) . . . . ?
C9 C10 C11 C12 -0.3(8) . . . . ?
C10 C11 C12 C20 10.4(7) . . . . ?
C10 C11 C12 C13 -154.6(5) . . . . ?
C20 C12 C13 O1 177.1(5) . . . . ?
C11 C12 C13 O1 -18.3(8) . . . . ?
C20 C12 C13 C14 -7.7(7) . . . . ?
C11 C12 C13 C14 156.9(5) . . . . ?
O1 C13 C14 C15 172.3(4) . . . . ?
C12 C13 C14 C15 -2.7(7) . . . . ?
O1 C13 C14 C21 -0.2(8) . . . . ?
C12 C13 C14 C21 -175.2(5) . . . . ?
C13 C14 C15 C16 13.3(7) . . . . ?
C21 C14 C15 C16 -173.6(5) . . . . ?
C13 C14 C15 C1 -154.9(5) . . . . ?
C21 C14 C15 C1 18.2(8) . . . . ?
C2 C1 C15 C16 -8.5(8) . . . . ?
C23 C1 C15 C16 179.6(5) . . . . ?
C2 C1 C15 C14 160.1(5) . . . . ?
C23 C1 C15 C14 -11.8(8) . . . . ?
C14 C15 C16 C17 -159.1(5) . . . . ?
C1 C15 C16 C17 10.1(8) . . . . ?
C14 C15 C16 C20 -13.5(8) . . . . ?
C1 C15 C16 C20 155.7(5) . . . . ?
C4 C3 C17 C16 158.1(5) . . . . ?
C2 C3 C17 C16 -9.3(8) . . . . ?
C4 C3 C17 C18 11.6(8) . . . . ?
C2 C3 C17 C18 -155.8(5) . . . . ?
C15 C16 C17 C3 -1.0(9) . . . . ?
C20 C16 C17 C3 -150.0(5) . . . . ?
C15 C16 C17 C18 149.6(5) . . . . ?
C20 C16 C17 C18 0.6(6) . . . . ?
C7 C6 C18 C19 8.7(8) . . . . ?
C5 C6 C18 C19 -156.7(6) . . . . ?
C7 C6 C18 C17 154.4(5) . . . . ?
C5 C6 C18 C17 -10.9(8) . . . . ?
C3 C17 C18 C6 -0.2(9) . . . . ?
C16 C17 C18 C6 -150.9(6) . . . . ?
C3 C17 C18 C19 150.4(6) . . . . ?
C16 C17 C18 C19 -0.3(6) . . . . ?
C8 C9 C19 C20 -155.3(5) . . . . ?
C10 C9 C19 C20 11.1(8) . . . . ?
C8 C9 C19 C18 -7.2(8) . . . . ?
C10 C9 C19 C18 159.1(5) . . . . ?
C6 C18 C19 C9 -1.6(9) . . . . ?
C17 C18 C19 C9 -151.8(5) . . . . ?
C6 C18 C19 C20 150.0(6) . . . . ?
C17 C18 C19 C20 -0.2(6) . . . . ?
C13 C12 C20 C19 156.8(5) . . . . ?
C11 C12 C20 C19 -9.9(8) . . . . ?
C13 C12 C20 C16 7.9(8) . . . . ?
C11 C12 C20 C16 -158.8(5) . . . . ?
C9 C19 C20 C12 -1.0(9) . . . . ?
C18 C19 C20 C12 -152.4(6) . . . . ?
C9 C19 C20 C16 151.9(5) . . . . ?
C18 C19 C20 C16 0.6(6) . . . . ?
C15 C16 C20 C12 2.7(8) . . . . ?
C17 C16 C20 C12 152.8(5) . . . . ?
C15 C16 C20 C19 -150.9(5) . . . . ?
C17 C16 C20 C19 -0.7(6) . . . . ?
C15 C14 C21 C24 165.5(5) . . . . ?
C13 C14 C21 C24 -22.0(9) . . . . ?
C15 C14 C21 C22 -12.5(7) . . . . ?
C13 C14 C21 C22 160.0(5) . . . . ?
C24 C21 C22 C23 -176.2(5) . . . . ?
C14 C21 C22 C23 2.0(8) . . . . ?
C24 C21 C22 C26 3.0(7) . . . . ?
C14 C21 C22 C26 -178.9(5) . . . . ?
C26 C22 C23 C1 -174.7(5) . . . . ?
C21 C22 C23 C1 4.4(8) . . . . ?
C26 C22 C23 C27 5.1(8) . . . . ?
C21 C22 C23 C27 -175.7(5) . . . . ?
C2 C1 C23 C22 -171.5(5) . . . . ?
C15 C1 C23 C22 0.0(8) . . . . ?
C2 C1 C23 C27 8.7(8) . . . . ?
C15 C1 C23 C27 -179.8(5) . . . . ?
C14 C21 C24 C25 179.7(5) . . . 2_666 ?
C22 C21 C24 C25 -2.3(8) . . . 2_666 ?
C25 C25 C26 C22 -0.1(10) 2_666 . . . ?
C24 C25 C26 C22 -179.1(5) 2_666 . . . ?
C23 C22 C26 C25 177.4(5) . . . . ?
C21 C22 C26 C25 -1.8(8) . . . . ?
C22 C23 C27 C28 84.6(7) . . . . ?
C1 C23 C27 C28 -95.6(7) . . . . ?
C22 C23 C27 C32 -95.6(7) . . . . ?
C1 C23 C27 C32 84.2(7) . . . . ?
C32 C27 C28 C29 -1.1(9) . . . . ?
C23 C27 C28 C29 178.7(6) . . . . ?
C32 C27 C28 C33 177.9(6) . . . . ?
C23 C27 C28 C33 -2.2(9) . . . . ?
C27 C28 C29 C30 -0.6(9) . . . . ?
C33 C28 C29 C30 -179.6(6) . . . . ?
C28 C29 C30 C31 0.8(10) . . . . ?
C28 C29 C30 C34 -178.0(6) . . . . ?
C29 C30 C31 C32 0.7(9) . . . . ?
C34 C30 C31 C32 179.4(6) . . . . ?
C28 C27 C32 C31 2.5(9) . . . . ?
C23 C27 C32 C31 -177.3(5) . . . . ?
C28 C27 C32 C35 -177.2(6) . . . . ?
C23 C27 C32 C35 2.9(9) . . . . ?
C30 C31 C32 C27 -2.3(9) . . . . ?
C30 C31 C32 C35 177.5(6) . . . . ?
C12 C13 O1 C36 88.5(6) . . . . ?
C14 C13 O1 C36 -86.8(6) . . . . ?
C42 C37 C38 C39 0.0 . . . . ?
Cl1 C37 C38 C39 -179.3(12) . . . . ?
C37 C38 C39 C40 0.0 . . . . ?
C38 C39 C40 C41 0.0 . . . . ?
C39 C40 C41 C42 0.0 . . . . ?
C40 C41 C42 C37 0.0 . . . . ?
C38 C37 C42 C41 0.0 . . . . ?
Cl1 C37 C42 C41 179.3(12) . . . . ?
C53 C48 C49 C50 -1(2) . . . . ?
C53 C48 C49 Cl2 177.3(19) . . . . ?
C48 C49 C50 C51 0.0 . . . . ?
Cl2 C49 C50 C51 -178(2) . . . . ?
C49 C50 C51 C52 0(2) . . . . ?
C50 C51 C52 C53 0(3) . . . . ?
C51 C52 C53 C48 -1(3) . . . . ?
C49 C48 C53 C52 1(3) . . . . ?
C59 C54 C55 C56 0.2(19) . . . . ?
C54 C55 C56 C57 0.0 . . . . ?
C55 C56 C57 C58 0(3) . . . . ?
C56 C57 C58 C59 0(7) . . . . ?
C57 C58 C59 C54 0(8) . . . . ?
C57 C58 C59 Cl3 174(5) . . . . ?
C55 C54 C59 C58 0(5) . . . . ?
C55 C54 C59 Cl3 -173(2) . . . . ?

_refine_diff_density_max         0.553
_refine_diff_density_min         -0.378
_refine_diff_density_rms         0.067

_shelx_res_file                  
;

    180119wu.res created by SHELXL-2014/7

TITL 180119wu_a.res in P-1
REM  Yadorkari-X generated
CELL 1.54184 7.3515 11.2839 19.4024 74.3480 87.3860 73.2410
ZERR 2.0 0.0007 0.0011 0.0019 0.0090 0.0080 0.0080
LATT 1
REM  SPGR P-1 triclinic
SFAC C H O Cl
UNIT 84 56 2 2
SIZE 0.20 0.03 0.01
TEMP -180.0
L.S. 30
FMAP 2
PLAN -50
ACTA
CONF
HTAB
LIST 4
BOND $H
MERG 2
OMIT -10.000000 125.000000
OMIT    1    2    4
OMIT   -1   -3    1
OMIT    0    0    1
OMIT    0   -1    1

SIMU 0.01 C37 C38 C39 C40 C41 C42 Cl1
ISOR 0.01 C37 C38 C39 C40 C41 C42 Cl1
DFIX 1.77 0.01 C49 Cl2
DFIX 1.44 0.02 C48 C49 C49 C50 C50 C51 C51 C52 C52 C53 C53 C48
SADI 0.01 C50 Cl2 C48 Cl2
SIMU 0.01 C48 C49 C50 C51 C52 C53 Cl2
ISOR 0.01 C48 C49 C50 C51 C52 C53 Cl2
SIMU 0.01 C54 C55 C56 C57 C58 C59 Cl3
ISOR 0.01 C54 C55 C56 C57 C58 C59 Cl3

WGHT    0.125000    1.630800
FVAR       0.92026
C1    1    0.679370    0.575973    0.243851    11.00000    0.02848    0.03734 =
         0.04652   -0.00926   -0.00277   -0.00309
C2    1    0.688869    0.639972    0.171992    11.00000    0.03287    0.04266 =
         0.05128   -0.00606   -0.00282   -0.00066
AFIX  43
H1    2    0.592072    0.717185    0.151824    11.00000   -1.20000
AFIX   0
C3    1    0.839824    0.593765    0.126889    11.00000    0.03406    0.04464 =
         0.04954   -0.01147   -0.00219   -0.00626
C4    1    0.909474    0.665523    0.064013    11.00000    0.03873    0.04951 =
         0.05382   -0.00452   -0.00055   -0.00215
AFIX  43
H2    2    0.826979    0.743710    0.036143    11.00000   -1.20000
AFIX   0
C5    1    1.093677    0.623679    0.042991    11.00000    0.04103    0.04727 =
         0.05129   -0.00602    0.00523   -0.00796
AFIX  43
H3    2    1.135096    0.674226    0.001244    11.00000   -1.20000
AFIX   0
C6    1    1.225430    0.504576    0.083017    11.00000    0.03133    0.04408 =
         0.04584   -0.01087    0.00365   -0.00538
C7    1    1.430579    0.471231    0.088414    11.00000    0.04239    0.04668 =
         0.04683   -0.01079   -0.00073   -0.00641
AFIX  43
H4    2    1.496615    0.514195    0.051401    11.00000   -1.20000
AFIX   0
C8    1    1.531513    0.379213    0.145635    11.00000    0.03165    0.04430 =
         0.05936   -0.01507    0.00538   -0.00617
AFIX  43
H5    2    1.666258    0.358809    0.146139    11.00000   -1.20000
AFIX   0
C9    1    1.444805    0.312728    0.204288    11.00000    0.03063    0.03713 =
         0.04815   -0.01094    0.00141   -0.00301
C10   1    1.511450    0.252053    0.276847    11.00000    0.02541    0.03760 =
         0.06712   -0.01847    0.00409   -0.00138
AFIX  43
H6    2    1.644851    0.220997    0.286445    11.00000   -1.20000
AFIX   0
C11   1    1.393895    0.236008    0.333530    11.00000    0.02813    0.03741 =
         0.05616   -0.01225   -0.00028   -0.00191
AFIX  43
H7    2    1.447619    0.194423    0.380519    11.00000   -1.20000
AFIX   0
C12   1    1.187769    0.281874    0.322648    11.00000    0.02785    0.02871 =
         0.05007   -0.00641   -0.00095   -0.00342
C13   1    1.049788    0.317113    0.372737    11.00000    0.03272    0.02515 =
         0.04580   -0.00414    0.00025   -0.00344
C14   1    0.863417    0.402247    0.350313    11.00000    0.03080    0.03263 =
         0.05407   -0.01202    0.00292   -0.00847
C15   1    0.822952    0.455484    0.275599    11.00000    0.03014    0.03981 =
         0.05218   -0.01350    0.00167   -0.01419
C16   1    0.944787    0.404753    0.228423    11.00000    0.02935    0.03732 =
         0.05276   -0.01216    0.00084   -0.00761
C17   1    0.954776    0.471725    0.156235    11.00000    0.02728    0.03869 =
         0.05316   -0.01253    0.00010   -0.00703
C18   1    1.145988    0.427893    0.134451    11.00000    0.03170    0.04197 =
         0.05269   -0.01553   -0.00394   -0.00224
C19   1    1.249678    0.334599    0.194620    11.00000    0.03951    0.03662 =
         0.06095   -0.01822    0.00519   -0.00661
C20   1    1.128747    0.319767    0.252844    11.00000    0.03076    0.03505 =
         0.05489   -0.01251    0.00384   -0.00676
C21   1    0.719484    0.450159    0.398372    11.00000    0.02647    0.03120 =
         0.05375   -0.01194    0.00301   -0.00310
C22   1    0.564523    0.567863    0.365919    11.00000    0.02683    0.03428 =
         0.04763   -0.00971   -0.00069   -0.00336
C23   1    0.549917    0.629381    0.293147    11.00000    0.03078    0.03679 =
         0.04643   -0.00836   -0.00038   -0.00316
C24   1    0.715770    0.392833    0.468931    11.00000    0.02732    0.03586 =
         0.04604   -0.00814    0.00005   -0.00380
AFIX  43
H8    2    0.812773    0.315684    0.489013    11.00000   -1.20000
AFIX   0
C25   1    0.427483    0.557747    0.484394    11.00000    0.02881    0.03372 =
         0.04859   -0.00306   -0.00437   -0.00458
C26   1    0.426165    0.616145    0.412743    11.00000    0.02474    0.03026 =
         0.05354   -0.00889   -0.00026   -0.00156
AFIX  43
H9    2    0.327792    0.692866    0.393283    11.00000   -1.20000
AFIX   0
C27   1    0.397196    0.753359    0.264586    11.00000    0.03367    0.03861 =
         0.04210   -0.00751    0.00397   -0.00285
C28   1    0.426323    0.869100    0.265799    11.00000    0.03518    0.03802 =
         0.05303   -0.01024    0.00313   -0.00576
C29   1    0.281537    0.982768    0.237247    11.00000    0.04221    0.03193 =
         0.06556   -0.01135   -0.00032   -0.01001
AFIX  43
H10   2    0.299601    1.062353    0.238212    11.00000   -1.20000
AFIX   0
C30   1    0.113839    0.983274    0.207810    11.00000    0.03877    0.03796 =
         0.05687   -0.01146   -0.00176   -0.00116
C31   1    0.089615    0.864738    0.207804    11.00000    0.02899    0.04713 =
         0.05615   -0.01211   -0.00220   -0.00600
AFIX  43
H11   2   -0.024151    0.862864    0.187346    11.00000   -1.20000
AFIX   0
C32   1    0.228437    0.749034    0.237112    11.00000    0.03326    0.03600 =
         0.05033   -0.00796    0.00038   -0.00397
C33   1    0.605532    0.873760    0.297618    11.00000    0.03220    0.05090 =
         0.09000   -0.02116   -0.00459   -0.00723
AFIX 137
H12   2    0.601896    0.847690    0.349985    11.00000   -1.50000
H13   2    0.616493    0.961486    0.281783    11.00000   -1.50000
H14   2    0.715259    0.815149    0.281867    11.00000   -1.50000
AFIX   0
C34   1   -0.035736    1.105369    0.175599    11.00000    0.04757    0.04592 =
         0.08435   -0.01458   -0.01025    0.00775
AFIX 137
H15   2   -0.066182    1.157540    0.209869    11.00000   -1.50000
H16   2   -0.150220    1.085795    0.163896    11.00000   -1.50000
H17   2    0.010865    1.153040    0.131858    11.00000   -1.50000
AFIX   0
C35   1    0.192902    0.623719    0.238672    11.00000    0.04404    0.04479 =
         0.08087   -0.01546   -0.00636   -0.01155
AFIX 137
H18   2    0.286595    0.579025    0.209764    11.00000   -1.50000
H19   2    0.064720    0.640251    0.219074    11.00000   -1.50000
H20   2    0.204216    0.570151    0.288193    11.00000   -1.50000
AFIX   0
O1    3    1.105356    0.274471    0.443942    11.00000    0.02691    0.03838 =
         0.05658   -0.01042   -0.00212    0.00197
C36   1    1.184555    0.361303    0.466910    11.00000    0.03726    0.05433 =
         0.07409   -0.02457   -0.00206   -0.00710
AFIX 137
H21   2    1.300040    0.367876    0.440762    11.00000   -1.50000
H22   2    1.215904    0.328590    0.518401    11.00000   -1.50000
H23   2    1.091460    0.446362    0.457154    11.00000   -1.50000
PART -1
AFIX  66
C37   1    0.510918    0.039348    0.008059    10.50000    0.06072    0.06009 =
         0.07142   -0.01027    0.00081   -0.01725
C38   1    0.580681    0.006868   -0.054231    10.50000    0.05967    0.05773 =
         0.06991   -0.01067    0.00782   -0.01480
AFIX  43
H24   2    0.659723    0.051748   -0.083593    10.50000   -1.20000
AFIX  65
C39   1    0.534793   -0.091279   -0.073561    10.50000    0.06517    0.05377 =
         0.07052   -0.01184    0.01466   -0.02134
AFIX  43
H25   2    0.582474   -0.113478   -0.116133    10.50000   -1.20000
AFIX  65
C40   1    0.419142   -0.156947   -0.030601    10.50000    0.06411    0.05586 =
         0.06186   -0.01390    0.00816   -0.02376
AFIX  43
H26   2    0.387781   -0.224026   -0.043812    10.50000   -1.20000
AFIX  65
C41   1    0.349379   -0.124468    0.031690    10.50000    0.06709    0.06385 =
         0.06060   -0.01442    0.01028   -0.01385
AFIX  43
H27   2    0.270337   -0.169349    0.061051    10.50000   -1.20000
AFIX  65
C42   1    0.395265   -0.026321    0.051020    10.50000    0.05902    0.06384 =
         0.06488   -0.01193    0.00139   -0.01062
AFIX  43
H28   2    0.347584   -0.004123    0.093593    10.50000   -1.20000
AFIX   0
CL1   4    0.565125    0.162111    0.031747    10.50000    0.07900    0.07510 =
         0.14229   -0.03864   -0.02820   -0.01362
CL2   4    0.385239    0.930516    0.470680    10.30000    0.05354
AFIX  66
C48   1    0.013521    0.990141    0.432247    10.30000    0.05525
AFIX  43
H29   2    0.057005    0.979792    0.386776    10.30000   -1.20000
AFIX  65
C49   1    0.144353    0.974819    0.485778    10.30000    0.05371
C50   1    0.081905    0.991383    0.552181    10.30000    0.06437
AFIX  43
H30   2    0.171324    0.980911    0.588767    10.30000   -1.20000
AFIX  65
C51   1   -0.111376    1.023268    0.565052    10.30000    0.06458
AFIX  43
H31   2   -0.154146    1.035067    0.610341    10.30000   -1.20000
AFIX  66
C52   1   -0.244359    1.038140    0.510664    10.30000    0.06842
AFIX  43
H32   2   -0.376519    1.060077    0.519347    10.30000   -1.20000
AFIX  65
C53   1   -0.181298    1.020597    0.444498    10.30000    0.04973
AFIX  43
H33   2   -0.269686    1.029215    0.407965    10.30000   -1.20000
PART -2
AFIX   0
CL3   4   -0.013079    0.960411    0.388458    10.20000    0.08841
AFIX  65
C54   1    0.152135    0.978396    0.510742    10.20000    0.03940
AFIX  43
H34   2    0.274707    0.955409    0.491687    10.20000   -1.20000
AFIX  65
C55   1    0.132600    0.996808    0.579008    10.20000    0.04751
AFIX  43
H35   2    0.242019    0.986654    0.606728    10.20000   -1.20000
AFIX  65
C56   1   -0.047032    1.030078    0.606716    10.20000    0.04860
AFIX  43
H36   2   -0.060382    1.042661    0.653373    10.20000   -1.20000
AFIX  65
C57   1   -0.207130    1.044936    0.566158    10.20000    0.05882
AFIX  43
H37   2   -0.331186    1.067583    0.584076    10.20000   -1.20000
AFIX  66
C58   1   -0.180376    1.026741    0.503295    10.20000    0.04941
AFIX  43
H38   2   -0.290790    1.037006    0.476104    10.20000   -1.20000
AFIX  65
C59   1   -0.007245    0.993691    0.470969    10.20000    0.04873
PART 0

AFIX   0
HKLF 4 1 1 0 0 0 1 0 0 0 1

REM  180119wu_a.res in P-1
REM R1 =  0.0854 for    2367 Fo > 4sig(Fo)  and  0.1661 for all    4657 data
REM    427 parameters refined using    106 restraints

END

WGHT      0.1210      1.3893

REM No hydrogen bonds found for HTAB generation

REM Highest difference peak  0.553,  deepest hole -0.378,  1-sigma level  0.067
Q1    1   0.3898  0.9412  0.5005  11.00000  0.05    0.55
Q2    1   0.3582  0.9360  0.4416  11.00000  0.05    0.37
Q3    1   0.1934  0.9580  0.4680  11.00000  0.05    0.35
Q4    1   0.6310  0.8190  0.1487  11.00000  0.05    0.29
Q5    1   0.4081 -0.2379  0.0357  11.00000  0.05    0.29
Q6    1   1.2561  0.4445  0.1568  11.00000  0.05    0.26
Q7    1   0.4964  0.5527  0.3215  11.00000  0.05    0.25
Q8    1   0.9684  0.9988  0.0592  11.00000  0.05    0.25
Q9    1   1.1160  0.2363  0.5056  11.00000  0.05    0.24
Q10   1   0.1380  0.9675  0.4118  11.00000  0.05    0.23
Q11   1   0.6564  0.3995  0.4190  11.00000  0.05    0.23
Q12   1   0.5941  0.9772  0.0658  11.00000  0.05    0.22
Q13   1   0.9285  0.4854  0.0945  11.00000  0.05    0.22
Q14   1  -0.1332  0.9919  0.2182  11.00000  0.05    0.22
Q15   1   1.1057  0.3381  0.1872  11.00000  0.05    0.22
Q16   1   1.4371  0.2223  0.3916  11.00000  0.05    0.22
Q17   1   0.7906  0.6255  0.0637  11.00000  0.05    0.21
Q18   1   0.7289  1.0172  0.0390  11.00000  0.05    0.21
Q19   1   0.2172  0.7512  0.1788  11.00000  0.05    0.21
Q20   1   0.8868  0.6853 -0.0096  11.00000  0.05    0.21
Q21   1   1.3797  0.3872  0.1324  11.00000  0.05    0.21
Q22   1   0.6669  0.9689  0.4614  11.00000  0.05    0.21
Q23   1   1.1327  0.3355  0.3933  11.00000  0.05    0.20
Q24   1   0.9023  0.4040  0.1818  11.00000  0.05    0.20
Q25   1   0.6419  1.0336  0.0705  11.00000  0.05    0.20
Q26   1   0.4035  0.6354  0.3469  11.00000  0.05    0.20
Q27   1   0.5348  0.7232  0.1374  11.00000  0.05    0.20
Q28   1   0.1713  0.7737  0.1295  11.00000  0.05    0.20
Q29   1   0.0053  1.2078  0.1599  11.00000  0.05    0.20
Q30   1   0.3722  0.9896  0.1440  11.00000  0.05    0.20
Q31   1   1.5124  0.5411  0.0866  11.00000  0.05    0.20
Q32   1   0.8715  1.0946  0.0781  11.00000  0.05    0.19
Q33   1   0.9137  0.6418  0.1809  11.00000  0.05    0.19
Q34   1  -0.0257  0.8413  0.1735  11.00000  0.05    0.19
Q35   1   1.5656  0.2462  0.3306  11.00000  0.05    0.19
Q36   1   0.1679  0.5988  0.3022  11.00000  0.05    0.19
Q37   1   0.8575  1.0247  0.0129  11.00000  0.05    0.18
Q38   1   1.0244  0.1983  0.4260  11.00000  0.05    0.18
Q39   1   1.1803  0.3069  0.2912  11.00000  0.05    0.18
Q40   1   1.7064  0.2847  0.3161  11.00000  0.05    0.18
Q41   1   1.4758  0.2637  0.2217  11.00000  0.05    0.18
Q42   1   1.5273  0.3139  0.3571  11.00000  0.05    0.18
Q43   1   1.2699  0.3643  0.5078  11.00000  0.05    0.18
Q44   1   1.5356  0.3414  0.2265  11.00000  0.05    0.18
Q45   1   0.7979  0.3829  0.3247  11.00000  0.05    0.18
Q46   1   0.2027  0.6650  0.1648  11.00000  0.05    0.18
Q47   1   0.6382  0.5574  0.2011  11.00000  0.05    0.18
Q48   1   0.7849  0.4972  0.5221  11.00000  0.05    0.18
Q49   1   0.6537  0.9513  0.2571  11.00000  0.05    0.18
Q50   1   1.8237  0.4042  0.1193  11.00000  0.05    0.18
;
_shelx_res_checksum              87262
